# Supplementary material for: Plasma membrane proteomic analysis of human Gastric Cancer tissues: revealing flotillin 1 as a marker for Gastric Cancer
Source: BMC Cancer. 2015 May 7;15:367. doi: 10.1186/s12885-015-1343-5 (PMC4525731; doi:10.1186/s12885-015-1343-5)
Supplement: Additional file 1: Table S1. — All of identified proteins in this research. [file 12885_2015_1343_MOESM1_ESM.xlsx]

## Sheet: Sheet1
Supplemental Table 1 All of identified proteins in this research
Decription	Gene name	First protein ID	Majority Protein IDs	First Header	Peptides	Unique Peptides	Sequence Coverage [%]	Unique Sequence Coverage [%]	Mol. Weight [kDa]	Sequence Length	Intensity	Location
Extended synaptotagmin-2	ESYT2	A0FGR8	A0FGR8;H7BXI1;F2Z3K9	>sp|A0FGR8|ESYT2_HUMAN Extended synaptotagmin-2 OS=Homo sapiens GN=ESYT2 PE=1 SV=1	2	2	1.8	1.8	102.36	921	2926300	Plasma Membrane
Aconitate hydratase, mitochondrial	ACO2	A2A274	A2A274;Q99798	>tr|A2A274|A2A274_HUMAN Aconitate hydratase, mitochondrial OS=Homo sapiens GN=ACO2 PE=2 SV=1	11	11	20	20	87.819	805	128810000	Plasma Membrane
Neuroblastoma-amplified sequence	NBAS	A2RRP1	A2RRP1;H0Y5G7	>sp|A2RRP1|NBAS_HUMAN Neuroblastoma-amplified sequence OS=Homo sapiens GN=NBAS PE=1 SV=2	2	2	0.4	0.4	268.57	2371	3839200	Plasma Membrane
ADP-ribosyl cyclase 2	BST1	A6NC48	A6NC48;Q10588;H0Y984;H0Y8G4;H0Y9Q9	>tr|A6NC48|A6NC48_HUMAN ADP-ribosyl cyclase 2 OS=Homo sapiens GN=BST1 PE=2 SV=1	3	3	6.6	6.6	37.482	333	1766500	Plasma Membrane
Chorionic somatomammotropin hormone	CSH1	A6NFB4	A6NFB4;P01243;A6NIT4;H0YM39	>tr|A6NFB4|A6NFB4_HUMAN Chorionic somatomammotropin hormone OS=Homo sapiens GN=CSH1 PE=2 SV=1	2	2	5.5	5.5	28.765	256	1427000	Plasma Membrane
Putative neutrophil cytosol factor 1B	NCF1B	A6NI72	A6NI72;P14598;A8MVU1	>sp|A6NI72|NCF1B_HUMAN Putative neutrophil cytosol factor 1B OS=Homo sapiens GN=NCF1B PE=5 SV=2	2	2	2.3	2.3	44.816	391	8389800	Plasma Membrane
CD81 antigen	CD81	A6NMH8	A6NMH8;E9PIF1;P60033;H0YDJ9;H0YDL9;E9PRJ8;E9PJK1;H0YEE2;E9PM31	>tr|A6NMH8|A6NMH8_HUMAN CD81 antigen OS=Homo sapiens GN=CD81 PE=2 SV=1	3	3	15.7	15.7	29.806	274	94027000	Plasma Membrane
Collagen alpha-6(VI) chain	COL6A6	A6NMZ7	A6NMZ7;F8W6Y7	>sp|A6NMZ7|CO6A6_HUMAN Collagen alpha-6(VI) chain OS=Homo sapiens GN=COL6A6 PE=1 SV=2	6	6	3.5	3.5	247.17	2263	16226000	Plasma Membrane
Collagen alpha-6(IV) chain	COL4A6	A8MXH5	A8MXH5;Q14031;F5H851;F5H3Q5	>tr|A8MXH5|A8MXH5_HUMAN Collagen alpha-6(IV) chain OS=Homo sapiens GN=COL4A6 PE=2 SV=1	4	3	2	1.7	165.32	1691	43837000	Plasma Membrane
Copine-1	CPNE1	B0QZ18	B0QZ18;Q99829;F2Z2V0;A6PVH9;E7ENH5;Q5JX45;Q5JX52;Q5JX44;Q5JX60;Q5JX61;Q5JX59;Q5JX58;Q5JX56	>tr|B0QZ18|B0QZ18_HUMAN Copine-1 OS=Homo sapiens GN=CPNE1 PE=2 SV=1	8	8	16.8	16.8	59.717	542	104130000	Plasma Membrane
Apolipoprotein C-III	APOC3	B0YIW2	B0YIW2;P02656	>tr|B0YIW2|B0YIW2_HUMAN Apolipoprotein C-III OS=Homo sapiens GN=APOC3 PE=2 SV=1	4	4	29.1	29.1	12.815	117	209290000	Plasma Membrane
Archain 1, isoform CRA_a	ARCN1	B0YIW6	B0YIW6;P48444;E9PK34	>tr|B0YIW6|B0YIW6_HUMAN Archain 1, isoform CRA_a OS=Homo sapiens GN=ARCN1 PE=2 SV=1	3	3	4	4	61.626	552	14632000	Plasma Membrane
Complement decay-accelerating factor	CD55	B1AP13	B1AP13	>tr|B1AP13|B1AP13_HUMAN Complement decay-accelerating factor OS=Homo sapiens GN=CD55 PE=2 SV=1	2	2	2.9	2.9	49.338	444	2744700	Plasma Membrane
AP-1 complex subunit gamma-1	AP1G1	B3KXW5	B3KXW5;J3KQU9;O43747;H3BNN2	>tr|B3KXW5|B3KXW5_HUMAN AP-1 complex subunit gamma-1 OS=Homo sapiens GN=AP1G1 PE=2 SV=1	3	3	3.8	3.8	94.139	845	4504600	Plasma Membrane
Serine-threonine kinase receptor-associated protein	STRAP	B4DNJ6	B4DNJ6;Q9Y3F4	>tr|B4DNJ6|B4DNJ6_HUMAN Serine-threonine kinase receptor-associated protein OS=Homo sapiens GN=STRAP PE=2 SV=1	2	2	4.1	4.1	39.777	363	4343200	Plasma Membrane
Aminoacylase-1	ACY1	B4DNW0	B4DNW0;Q03154;C9JYZ0;F8WC59	>tr|B4DNW0|B4DNW0_HUMAN Aminoacylase-1 OS=Homo sapiens GN=ACY1 PE=2 SV=1	2	2	4	4	55.994	498	1889900	Plasma Membrane
Complement factor B	CFB	B4E1Z4	B4E1Z4;P00751;E7ETN3	>tr|B4E1Z4|B4E1Z4_HUMAN Complement factor B OS=Homo sapiens GN=CFB PE=2 SV=1	5	5	3.6	3.6	140.94	1266	13977000	Plasma Membrane
Epithelial cell adhesion molecule	EPCAM	B5MCA4	B5MCA4;P16422	>tr|B5MCA4|B5MCA4_HUMAN Epithelial cell adhesion molecule OS=Homo sapiens GN=EPCAM PE=2 SV=1	2	2	4.7	4.7	37.893	342	6021400	Plasma Membrane
Acetyl-CoA acetyltransferase, cytosolic	ACAT2	B7Z233	B7Z233;Q9BWD1	>tr|B7Z233|B7Z233_HUMAN Acetyl-CoA acetyltransferase, cytosolic OS=Homo sapiens GN=ACAT2 PE=2 SV=1	2	2	2.6	2.6	44.642	426	2760500	Plasma Membrane
Epsilon-sarcoglycan	SGCE	B7Z2R4	B7Z2R4;G5E9K6;O43556;C9JR67;E9PEH6	>tr|B7Z2R4|B7Z2R4_HUMAN Epsilon-sarcoglycan OS=Homo sapiens GN=SGCE PE=2 SV=1	2	2	4.5	4.5	53.434	471	4675100	Plasma Membrane
Immunoglobulin lambda-like polypeptide 5	IGLL5	B9A064	B9A064;P0CG04	>sp|B9A064|IGLL5_HUMAN Immunoglobulin lambda-like polypeptide 5 OS=Homo sapiens GN=IGLL5 PE=2 SV=2	6	2	31.3	4.7	23.063	214	21574000	Plasma Membrane
Zinc finger CCCH-type antiviral protein 1	ZC3HAV1	C9J6P4	C9J6P4;Q7Z2W4;H7C5K1	>tr|C9J6P4|C9J6P4_HUMAN Zinc finger CCCH-type antiviral protein 1 OS=Homo sapiens GN=ZC3HAV1 PE=2 SV=1	4	4	2.1	2.1	114.08	1024	10507000	Plasma Membrane
Apolipoprotein D (Fragment)	APOD	C9JF17	C9JF17;P05090;C9JX71	>tr|C9JF17|C9JF17_HUMAN Apolipoprotein D (Fragment) OS=Homo sapiens GN=APOD PE=2 SV=1	6	6	27.4	27.4	24.158	215	172610000	Plasma Membrane
FERM, RhoGEF and pleckstrin domain-containing protein 1	FARP1	C9JME2	C9JME2;Q9Y4F1	>tr|C9JME2|C9JME2_HUMAN FERM, RhoGEF and pleckstrin domain-containing protein 1 OS=Homo sapiens GN=FARP1 PE=2 SV=2	4	4	3	3	122.09	1076	17381000	Plasma Membrane
Target of Nesh-SH3	ABI3BP	D3YTG3	D3YTG3;H0Y897;Q7Z7G0;B4DSV9	>tr|D3YTG3|D3YTG3_HUMAN Target of Nesh-SH3 OS=Homo sapiens GN=ABI3BP PE=2 SV=1	3	3	1.1	1.1	195.32	1777	14848000	Plasma Membrane
Nephronectin (Fragment)	NPNT	D6RH31	D6RH31;Q6UXI9;H0YAK9	>tr|D6RH31|D6RH31_HUMAN Nephronectin (Fragment) OS=Homo sapiens GN=NPNT PE=2 SV=1	2	2	1.6	1.6	66.915	609	8479500	Plasma Membrane
Dynamin-like 120 kDa protein, mitochondrial	OPA1	E5KLJ5	E5KLJ5;E5KLJ9;E5KLJ6;E5KLK1;O60313	>tr|E5KLJ5|E5KLJ5_HUMAN Dynamin-like 120 kDa protein, mitochondrial OS=Homo sapiens GN=OPA1 PE=2 SV=1	3	3	2.4	2.4	117.74	1015	6587800	Plasma Membrane
Double-stranded RNA-specific adenosine deaminase	ADAR	E7ENU4	E7ENU4;P55265;H0YCK3	>tr|E7ENU4|E7ENU4_HUMAN Double-stranded RNA-specific adenosine deaminase OS=Homo sapiens GN=ADAR PE=2 SV=1	6	6	3.7	3.7	140.83	1269	19741000	Plasma Membrane
ATP-binding cassette sub-family D member 3	ABCD3	E7EUE1	E7EUE1;P28288;F5GYC1	>tr|E7EUE1|E7EUE1_HUMAN ATP-binding cassette sub-family D member 3 OS=Homo sapiens GN=ABCD3 PE=2 SV=1	7	7	8.9	8.9	78.401	683	41143000	Plasma Membrane
Myelin protein P0	MPZ	E7EWP3	E7EWP3;P25189	>tr|E7EWP3|E7EWP3_HUMAN Myelin protein P0 OS=Homo sapiens GN=MPZ PE=2 SV=1	3	3	6.4	6.4	27.879	250	43193000	Plasma Membrane
Collagen alpha-3(VI) chain	COL6A3	E9PCV6	E9PCV6	>tr|E9PCV6|E9PCV6_HUMAN Collagen alpha-3(VI) chain OS=Homo sapiens GN=COL6A3 PE=2 SV=1	154	2	54.7	0.4	322	2977	187600000	Plasma Membrane
AP-2 complex subunit mu	AP2M1	E9PFW3	E9PFW3;Q96CW1;C9JJ47	>tr|E9PFW3|E9PFW3_HUMAN AP-2 complex subunit mu OS=Homo sapiens GN=AP2M1 PE=2 SV=1	6	6	14.3	14.3	52.303	460	53310000	Plasma Membrane
Cofilin-1	CFL1	E9PK25	E9PK25;P23528;E9PP50;G3V1A4;E9PQB7	>tr|E9PK25|E9PK25_HUMAN Cofilin-1 OS=Homo sapiens GN=CFL1 PE=2 SV=1	12	11	61.3	57.8	22.728	204	779690000	Plasma Membrane
Rho-related GTP-binding protein RhoC (Fragment)	RHOC	E9PN11	E9PN11;P08134;Q5JR08;E9PQH6;Q5JR05;Q5JR07;Q5JR06	>tr|E9PN11|E9PN11_HUMAN Rho-related GTP-binding protein RhoC (Fragment) OS=Homo sapiens GN=RHOC PE=2 SV=1	8	2	44.1	5.2	25.485	229	24682000	Plasma Membrane
Thy-1 membrane glycoprotein (Fragment)	THY1	E9PNQ8	E9PNQ8;P04216;E9PIM6;J3QRJ3	>tr|E9PNQ8|E9PNQ8_HUMAN Thy-1 membrane glycoprotein (Fragment) OS=Homo sapiens GN=THY1 PE=2 SV=1	4	4	23.6	23.6	18.164	165	62016000	Plasma Membrane
CD59 glycoprotein	CD59	E9PR17	E9PR17;P13987;E9PNW4	>tr|E9PR17|E9PR17_HUMAN CD59 glycoprotein OS=Homo sapiens GN=CD59 PE=2 SV=1	4	4	24.6	24.6	14.529	130	456640000	Plasma Membrane
CDK5 regulatory subunit-associated protein 3	CDK5RAP3	F5H3I5	F5H3I5;Q96JB5;J3QQY1;J3QS62;J3KS63;J3KRK4;J3KRI2;J3QL95	>tr|F5H3I5|F5H3I5_HUMAN CDK5 regulatory subunit-associated protein 3 OS=Homo sapiens GN=CDK5RAP3 PE=2 SV=1	2	2	1.7	1.7	59.588	531	2256000	Plasma Membrane
Beta-2-microglobulin	B2M	F5H6I0	F5H6I0;P61769;H0YLF3	>tr|F5H6I0|F5H6I0_HUMAN Beta-2-microglobulin OS=Homo sapiens GN=B2M PE=2 SV=1	6	6	41.8	41.8	13.972	122	349340000	Plasma Membrane
Neutral cholesterol ester hydrolase 1	NCEH1	F5H7K4	F5H7K4;J3KN69;Q6PIU2;H7C046;F8WE33	>tr|F5H7K4|F5H7K4_HUMAN Neutral cholesterol ester hydrolase 1 OS=Homo sapiens GN=NCEH1 PE=2 SV=1	2	2	2	2	49.881	448	3276600	Plasma Membrane
Cysteine and glycine-rich protein 2	CSRP2	F8VW96	F8VW96;Q16527;F8VQR7	>tr|F8VW96|F8VW96_HUMAN Cysteine and glycine-rich protein 2 OS=Homo sapiens GN=CSRP2 PE=2 SV=1	2	2	5.3	5.3	26.736	243	6446100	Plasma Membrane
Actin-related protein 2/3 complex subunit 4	ARPC4	F8WCF6	F8WCF6;P59998;H7C0A3;F8WDD7	>tr|F8WCF6|F8WCF6_HUMAN Actin-related protein 2/3 complex subunit 4 OS=Homo sapiens GN=ARPC4 PE=2 SV=1	4	4	21	21	21.058	181	58231000	Plasma Membrane
Paraoxonase 2, isoform CRA_a	PON2	G3V1K3	G3V1K3;Q15165;J3QT77;G3XAK4	>tr|G3V1K3|G3V1K3_HUMAN Paraoxonase 2, isoform CRA_a OS=Homo sapiens GN=PON2 PE=2 SV=1	9	9	44.8	44.8	41.527	375	302270000	Plasma Membrane
Tight junction protein 1 (Zona occludens 1), isoform CRA_a	TJP1	G3V1L9	G3V1L9;Q07157;G5E9E7	>tr|G3V1L9|G3V1L9_HUMAN Tight junction protein 1 (Zona occludens 1), isoform CRA_a OS=Homo sapiens GN=TJP1 PE=2 SV=1	3	3	1	1	197.46	1768	12853000	Plasma Membrane
Syndecan binding protein (Syntenin), isoform CRA_a	SDCBP	G5EA09	G5EA09;O00560;E9PBU7;B4DHN5	>tr|G5EA09|G5EA09_HUMAN Syndecan binding protein (Syntenin), isoform CRA_a OS=Homo sapiens GN=SDCBP PE=2 SV=1	6	6	16.7	16.7	34.819	318	45589000	Plasma Membrane
Prickle-like protein 4	PRICKLE4	G8JLD6	G8JLD6	>tr|G8JLD6|G8JLD6_HUMAN Prickle-like protein 4 OS=Homo sapiens GN=PRICKLE4 PE=2 SV=1	2	2	2.6	2.6	37.548	352	6937700	Plasma Membrane
CD9 antigen (Fragment)	CD9	G8JLH6	G8JLH6;P21926;A6NNI4	>tr|G8JLH6|G8JLH6_HUMAN CD9 antigen (Fragment) OS=Homo sapiens GN=CD9 PE=2 SV=1	3	3	14	14	25.407	228	13914000	Plasma Membrane
Cytochrome c oxidase subunit 7A2, mitochondrial	COX7A2	H0UI06	H0UI06;P14406;D6RGV5;D6RIE3;D6R9C3	>tr|H0UI06|H0UI06_HUMAN Cytochrome c oxidase subunit 7A2, mitochondrial OS=Homo sapiens GN=COX7A2 PE=2 SV=1	3	3	32.2	32.2	12.844	115	90466000	Plasma Membrane
HLA class II histocompatibility antigen gamma chain (Fragment)	CD74	H0YBZ2	H0YBZ2;P04233	>tr|H0YBZ2|H0YBZ2_HUMAN HLA class II histocompatibility antigen gamma chain (Fragment) OS=Homo sapiens GN=CD74 PE=4 SV=1	3	3	7.9	7.9	34.979	316	12001000	Plasma Membrane
Probable ATP-dependent RNA helicase DDX17	DDX17	H3BLZ8	H3BLZ8;Q92841;C9JMU5	>tr|H3BLZ8|H3BLZ8_HUMAN Probable ATP-dependent RNA helicase DDX17 OS=Homo sapiens GN=DDX17 PE=2 SV=1	14	10	20.2	14.4	80.439	731	134150000	Plasma Membrane
4-aminobutyrate aminotransferase, mitochondrial	ABAT	H3BRN4	H3BRN4;P80404;H3BNQ7	>tr|H3BRN4|H3BRN4_HUMAN 4-aminobutyrate aminotransferase, mitochondrial OS=Homo sapiens GN=ABAT PE=2 SV=1	7	7	12.2	12.2	58.14	515	72101000	Plasma Membrane
Protein LOC101060252 (Fragment)	LOC101060252	H3BVE0	H3BVE0;H3BTW0;H3BV85;Q9H3K6	>tr|H3BVE0|H3BVE0_HUMAN Protein LOC101060252 (Fragment) OS=Homo sapiens GN=LOC101060252 PE=3 SV=1	2	2	6.4	6.4	27.554	249	10030000	Plasma Membrane
Protein diaphanous homolog 1	DIAPH1	H9KV28	H9KV28;O60610;E9PEZ3;E7ET75;E9PHQ0;B9ZVX0;E7ERW8;E7EMV0	>tr|H9KV28|H9KV28_HUMAN Protein diaphanous homolog 1 OS=Homo sapiens GN=DIAPH1 PE=2 SV=1	6	6	4.9	4.9	141.57	1273	11679000	Plasma Membrane
Protein EFR3 homolog A	EFR3A	H9KV44	H9KV44;Q14156	>tr|H9KV44|H9KV44_HUMAN Protein EFR3 homolog A OS=Homo sapiens GN=EFR3A PE=2 SV=1	2	2	1.6	1.6	92.94	821	403530	Plasma Membrane
Alpha-actinin-1	ACTN1	H9KV75	H9KV75	>tr|H9KV75|H9KV75_HUMAN Alpha-actinin-1 OS=Homo sapiens GN=ACTN1 PE=2 SV=1	47	3	67.5	3.3	94.825	822	85274000	Plasma Membrane
Nodal modulator 3	NOMO3	J3KN36	J3KN36;Q5JPE7;P69849;Q15155;F5H826;Q4G177;H3BPS9	>tr|J3KN36|J3KN36_HUMAN Nodal modulator 3 OS=Homo sapiens GN=NOMO3 PE=2 SV=1	5	5	4.4	4.4	139.38	1267	16260000	Plasma Membrane
Apolipoprotein L2	APOL2	J3KQL8	J3KQL8;Q9BQE5	>tr|J3KQL8|J3KQL8_HUMAN Apolipoprotein L2 OS=Homo sapiens GN=APOL2 PE=2 SV=1	2	2	2.4	2.4	48.929	449	3673100	Plasma Membrane
Probable ATP-dependent RNA helicase DDX5	DDX5	J3KTA4	J3KTA4;P17844;B4DLW8	>tr|J3KTA4|J3KTA4_HUMAN Probable ATP-dependent RNA helicase DDX5 OS=Homo sapiens GN=DDX5 PE=2 SV=1	8	4	13.2	6.2	69.086	614	14997000	Plasma Membrane
Rho GDP-dissociation inhibitor 1	ARHGDIA	J3QQX2	J3QQX2;P52565;J3KTF8;J3KRY1;J3KRE2	>tr|J3QQX2|J3QQX2_HUMAN Rho GDP-dissociation inhibitor 1 OS=Homo sapiens GN=ARHGDIA PE=2 SV=1	5	5	22.1	22.1	25.831	235	54506000	Plasma Membrane
Protein APOC4-APOC2	APOC4-APOC2	K7ER74	K7ER74;P02655;Q6P163	>tr|K7ER74|K7ER74_HUMAN Protein APOC4-APOC2 OS=Homo sapiens GN=APOC4-APOC2 PE=2 SV=1	3	3	11.2	11.2	20.049	178	19039000	Plasma Membrane
UPF0556 protein C19orf10	C19orf10	M0QYN0	M0QYN0;Q969H8;M0QXF7	>tr|M0QYN0|M0QYN0_HUMAN UPF0556 protein C19orf10 OS=Homo sapiens GN=C19orf10 PE=2 SV=1	2	2	4.8	4.8	20.387	189	13396000	Plasma Membrane
Rho guanine nucleotide exchange factor 1	ARHGEF1	M0QZR4	M0QZR4;Q92888	>tr|M0QZR4|M0QZR4_HUMAN Rho guanine nucleotide exchange factor 1 OS=Homo sapiens GN=ARHGEF1 PE=2 SV=1	3	3	1.3	1.3	108.32	968	7266800	Plasma Membrane
Alkyldihydroxyacetonephosphate synthase, peroxisomal	AGPS	O00116	O00116	>sp|O00116|ADAS_HUMAN Alkyldihydroxyacetonephosphate synthase, peroxisomal OS=Homo sapiens GN=AGPS PE=1 SV=1	4	4	5	5	72.911	658	24300000	Plasma Membrane
ATP-dependent RNA helicase DDX39A	DDX39A	O00148	O00148	>sp|O00148|DX39A_HUMAN ATP-dependent RNA helicase DDX39A OS=Homo sapiens GN=DDX39A PE=1 SV=2	5	2	15.7	3.5	49.129	427	0	Plasma Membrane
AH receptor-interacting protein	AIP	O00170	O00170;E9PPD7;E9PMH2	>sp|O00170|AIP_HUMAN AH receptor-interacting protein OS=Homo sapiens GN=AIP PE=1 SV=2	2	2	4.2	4.2	37.636	330	3251900	Plasma Membrane
Galectin-9	LGALS9	O00182	O00182;Q8WYQ7;Q3B8N2;Q6DKI2;J3KSY2;C9JHN9;F8W9W4;B4DWP7;J3KSA0;J3QS92	>sp|O00182|LEG9_HUMAN Galectin-9 OS=Homo sapiens GN=LGALS9 PE=1 SV=2	3	3	8.5	8.5	39.518	355	21266000	Plasma Membrane
AP-3 complex subunit beta-1	AP3B1	O00203	O00203;E5RJ68	>sp|O00203|AP3B1_HUMAN AP-3 complex subunit beta-1 OS=Homo sapiens GN=AP3B1 PE=1 SV=3	2	2	1	1	121.32	1094	1159200	Plasma Membrane
NADH dehydrogenase [ubiquinone] iron-sulfur protein 8, mitochondrial	NDUFS8	O00217	O00217;E9PPW7;E9PKH6;F8W9K7;E9PN51	>sp|O00217|NDUS8_HUMAN NADH dehydrogenase [ubiquinone] iron-sulfur protein 8, mitochondrial OS=Homo sapiens GN=NDUFS8 PE=1 SV=1	5	5	23.8	23.8	23.705	210	67931000	Plasma Membrane
Membrane-associated progesterone receptor component 1	PGRMC1	O00264	O00264;B7Z1L3	>sp|O00264|PGRC1_HUMAN Membrane-associated progesterone receptor component 1 OS=Homo sapiens GN=PGRMC1 PE=1 SV=3	7	5	23.6	15.9	21.671	195	175910000	Plasma Membrane
Chloride intracellular channel protein 1	CLIC1	O00299	O00299	>sp|O00299|CLIC1_HUMAN Chloride intracellular channel protein 1 OS=Homo sapiens GN=CLIC1 PE=1 SV=4	12	12	66	66	26.922	241	410720000	Plasma Membrane
Agrin	AGRN	O00468	O00468	>sp|O00468|AGRIN_HUMAN Agrin OS=Homo sapiens GN=AGRN PE=1 SV=5	6	6	2.5	2.5	217.23	2067	33656000	Plasma Membrane
NADH dehydrogenase [ubiquinone] 1 alpha subcomplex subunit 4	NDUFA4	O00483	O00483	>sp|O00483|NDUA4_HUMAN NADH dehydrogenase [ubiquinone] 1 alpha subcomplex subunit 4 OS=Homo sapiens GN=NDUFA4 PE=1 SV=1	6	6	55.6	55.6	9.3697	81	203830000	Plasma Membrane
ATP-dependent RNA helicase DDX3X	DDX3X	O00571	O00571;O15523;B4DXX7	>sp|O00571|DDX3X_HUMAN ATP-dependent RNA helicase DDX3X OS=Homo sapiens GN=DDX3X PE=1 SV=3	9	8	14.5	12.8	73.243	662	64032000	Plasma Membrane
Acyl carrier protein, mitochondrial	NDUFAB1	O14561	O14561;H3BNK3	>sp|O14561|ACPM_HUMAN Acyl carrier protein, mitochondrial OS=Homo sapiens GN=NDUFAB1 PE=1 SV=3	4	4	16	16	17.417	156	86429000	Plasma Membrane
Tripeptidyl-peptidase 1	TPP1	O14773	O14773	>sp|O14773|TPP1_HUMAN Tripeptidyl-peptidase 1 OS=Homo sapiens GN=TPP1 PE=1 SV=2	6	6	14.2	14.2	61.247	563	318520000	Plasma Membrane
[3-methyl-2-oxobutanoate dehydrogenase [lipoamide]] kinase, mitochondrial	BCKDK	O14874	O14874;A8MY43;Q96G95	>sp|O14874|BCKD_HUMAN [3-methyl-2-oxobutanoate dehydrogenase [lipoamide]] kinase, mitochondrial OS=Homo sapiens GN=BCKDK PE=1 SV=2	2	2	4.1	4.1	46.36	412	2746200	Plasma Membrane
Cytochrome b-c1 complex subunit 8	UQCRQ	O14949	O14949	>sp|O14949|QCR8_HUMAN Cytochrome b-c1 complex subunit 8 OS=Homo sapiens GN=UQCRQ PE=1 SV=4	2	2	15.9	15.9	9.9062	82	43643000	Plasma Membrane
Actin-related protein 2/3 complex subunit 1B	ARPC1B	O15143	O15143	>sp|O15143|ARC1B_HUMAN Actin-related protein 2/3 complex subunit 1B OS=Homo sapiens GN=ARPC1B PE=1 SV=3	9	9	24.2	24.2	40.949	372	178670000	Plasma Membrane
Actin-related protein 2/3 complex subunit 2	ARPC2	O15144	O15144	>sp|O15144|ARPC2_HUMAN Actin-related protein 2/3 complex subunit 2 OS=Homo sapiens GN=ARPC2 PE=1 SV=1	6	6	24.7	24.7	34.333	300	120720000	Plasma Membrane
Actin-related protein 2/3 complex subunit 3	ARPC3	O15145	O15145;C9JZD1;F8VR50	>sp|O15145|ARPC3_HUMAN Actin-related protein 2/3 complex subunit 3 OS=Homo sapiens GN=ARPC3 PE=1 SV=3	8	8	32	32	20.546	178	182070000	Plasma Membrane
Dihydroxyacetone phosphate acyltransferase	GNPAT	O15228	O15228;B4DNM9;Q5TBH8;Q5TBH6	>sp|O15228|GNPAT_HUMAN Dihydroxyacetone phosphate acyltransferase OS=Homo sapiens GN=GNPAT PE=1 SV=1	2	2	2.1	2.1	77.187	680	1371000	Plasma Membrane
Syntaxin-7	STX7	O15400	O15400	>sp|O15400|STX7_HUMAN Syntaxin-7 OS=Homo sapiens GN=STX7 PE=1 SV=4	2	2	5.4	5.4	29.815	261	7137100	Plasma Membrane
Actin-related protein 2/3 complex subunit 5	ARPC5	O15511	O15511;B1ALC0	>sp|O15511|ARPC5_HUMAN Actin-related protein 2/3 complex subunit 5 OS=Homo sapiens GN=ARPC5 PE=1 SV=3	4	4	26.5	26.5	16.32	151	74535000	Plasma Membrane
Putative pre-mRNA-splicing factor ATP-dependent RNA helicase DHX15	DHX15	O43143	O43143	>sp|O43143|DHX15_HUMAN Putative pre-mRNA-splicing factor ATP-dependent RNA helicase DHX15 OS=Homo sapiens GN=DHX15 PE=1 SV=2	7	6	9.1	7.9	90.932	795	49265000	Plasma Membrane
Serine protease HTRA2, mitochondrial	HTRA2	O43464	O43464	>sp|O43464|HTRA2_HUMAN Serine protease HTRA2, mitochondrial OS=Homo sapiens GN=HTRA2 PE=1 SV=2	3	2	8.1	5.2	48.84	458	2681700	Plasma Membrane
Aflatoxin B1 aldehyde reductase member 2	AKR7A2	O43488	O43488;H3BLU7	>sp|O43488|ARK72_HUMAN Aflatoxin B1 aldehyde reductase member 2 OS=Homo sapiens GN=AKR7A2 PE=1 SV=3	3	2	6.1	3.1	39.589	359	4556600	Plasma Membrane
Band 4.1-like protein 2	EPB41L2	O43491	O43491;E9PHY5;E9PK52;E9PII3	>sp|O43491|E41L2_HUMAN Band 4.1-like protein 2 OS=Homo sapiens GN=EPB41L2 PE=1 SV=1	8	8	7.8	7.8	112.59	1005	78447000	Plasma Membrane
Mitochondrial import inner membrane translocase subunit TIM44	TIMM44	O43615	O43615;M0QXU7;M0QXM9	>sp|O43615|TIM44_HUMAN Mitochondrial import inner membrane translocase subunit TIM44 OS=Homo sapiens GN=TIMM44 PE=1 SV=2	3	3	4.6	4.6	51.355	452	3787400	Plasma Membrane
NADH dehydrogenase [ubiquinone] 1 alpha subcomplex subunit 2	NDUFA2	O43678	O43678	>sp|O43678|NDUA2_HUMAN NADH dehydrogenase [ubiquinone] 1 alpha subcomplex subunit 2 OS=Homo sapiens GN=NDUFA2 PE=1 SV=3	4	4	42.4	42.4	10.921	99	29389000	Plasma Membrane
ATPase ASNA1	ASNA1	O43681	O43681;K7ERW9	>sp|O43681|ASNA_HUMAN ATPase ASNA1 OS=Homo sapiens GN=ASNA1 PE=1 SV=2	4	4	9.5	9.5	38.792	348	36666000	Plasma Membrane
Alpha-actinin-4	ACTN4	O43707	O43707;F5GXS2	>sp|O43707|ACTN4_HUMAN Alpha-actinin-4 OS=Homo sapiens GN=ACTN4 PE=1 SV=2	51	32	63.9	45.4	104.85	911	1430200000	Plasma Membrane
Asparagine--tRNA ligase, cytoplasmic	NARS	O43776	O43776;B4DN60	>sp|O43776|SYNC_HUMAN Asparagine--tRNA ligase, cytoplasmic OS=Homo sapiens GN=NARS PE=1 SV=1	4	4	5.3	5.3	62.942	548	45741000	Plasma Membrane
NADH dehydrogenase [ubiquinone] iron-sulfur protein 5	NDUFS5	O43920	O43920	>sp|O43920|NDUS5_HUMAN NADH dehydrogenase [ubiquinone] iron-sulfur protein 5 OS=Homo sapiens GN=NDUFS5 PE=1 SV=3	3	3	22.6	22.6	12.517	106	28027000	Plasma Membrane
Aldo-keto reductase family 1 member B10	AKR1B10	O60218	O60218;C9JRZ8	>sp|O60218|AK1BA_HUMAN Aldo-keto reductase family 1 member B10 OS=Homo sapiens GN=AKR1B10 PE=1 SV=2	5	5	17.7	17.7	36.019	316	42682000	Plasma Membrane
Mitochondrial import inner membrane translocase subunit Tim8 A	TIMM8A	O60220	O60220	>sp|O60220|TIM8A_HUMAN Mitochondrial import inner membrane translocase subunit Tim8 A OS=Homo sapiens GN=TIMM8A PE=1 SV=1	2	2	15.5	15.5	10.998	97	3803600	Plasma Membrane
Putative pre-mRNA-splicing factor ATP-dependent RNA helicase DHX16	DHX16	O60231	O60231	>sp|O60231|DHX16_HUMAN Putative pre-mRNA-splicing factor ATP-dependent RNA helicase DHX16 OS=Homo sapiens GN=DHX16 PE=1 SV=2	3	2	1.5	0.7	119.26	1041	4723400	Plasma Membrane
Intron-binding protein aquarius	AQR	O60306	O60306;H0YH15	>sp|O60306|AQR_HUMAN Intron-binding protein aquarius OS=Homo sapiens GN=AQR PE=1 SV=4	2	2	0.9	0.9	171.29	1485	3893300	Plasma Membrane
Periplakin	PPL	O60437	O60437;K7EKI8;K7EQ71	>sp|O60437|PEPL_HUMAN Periplakin OS=Homo sapiens GN=PPL PE=1 SV=4	3	3	1.1	1.1	204.74	1756	4486900	Plasma Membrane
Catenin delta-1	CTNND1	O60716	O60716;C9JZR2	>sp|O60716|CTND1_HUMAN Catenin delta-1 OS=Homo sapiens GN=CTNND1 PE=1 SV=1	9	9	11.1	11.1	108.17	968	144480000	Plasma Membrane
DnaJ homolog subfamily A member 2	DNAJA2	O60884	O60884	>sp|O60884|DNJA2_HUMAN DnaJ homolog subfamily A member 2 OS=Homo sapiens GN=DNAJA2 PE=1 SV=1	3	3	6.1	6.1	45.745	412	16798000	Plasma Membrane
NADH dehydrogenase [ubiquinone] iron-sulfur protein 7, mitochondrial	NDUFS7	O75251	O75251	>sp|O75251|NDUS7_HUMAN NADH dehydrogenase [ubiquinone] iron-sulfur protein 7, mitochondrial OS=Homo sapiens GN=NDUFS7 PE=1 SV=3	6	6	23.5	23.5	23.563	213	49410000	Plasma Membrane
NADH dehydrogenase [ubiquinone] iron-sulfur protein 2, mitochondrial	NDUFS2	O75306	O75306	>sp|O75306|NDUS2_HUMAN NADH dehydrogenase [ubiquinone] iron-sulfur protein 2, mitochondrial OS=Homo sapiens GN=NDUFS2 PE=1 SV=2	9	9	23.3	23.3	52.545	463	119540000	Plasma Membrane
Protein NipSnap homolog 2	GBAS	O75323	O75323	>sp|O75323|NIPS2_HUMAN Protein NipSnap homolog 2 OS=Homo sapiens GN=GBAS PE=1 SV=1	8	5	23.1	18.2	33.742	286	78758000	Plasma Membrane
Liprin-alpha-2	PPFIA2	O75334	O75334;G3V200;J3KNM3;Q13136;O75145;B1APN9;B1N949;R4GN36;E9PJZ7;E9PPF6;F8VWR9;R4GNF1	>sp|O75334|LIPA2_HUMAN Liprin-alpha-2 OS=Homo sapiens GN=PPFIA2 PE=1 SV=2	2	2	1	1	143.29	1257	1314500	Plasma Membrane
NADH dehydrogenase [ubiquinone] iron-sulfur protein 6, mitochondrial	NDUFS6	O75380	O75380;D6RBT3	>sp|O75380|NDUS6_HUMAN NADH dehydrogenase [ubiquinone] iron-sulfur protein 6, mitochondrial OS=Homo sapiens GN=NDUFS6 PE=1 SV=1	3	3	21.8	21.8	13.711	124	37240000	Plasma Membrane
Citrate synthase, mitochondrial	CS	O75390	O75390;B4DJV2	>sp|O75390|CISY_HUMAN Citrate synthase, mitochondrial OS=Homo sapiens GN=CS PE=1 SV=2	9	9	25.5	25.5	51.712	466	116120000	Plasma Membrane
Erlin-1	ERLIN1	O75477	O75477;B0QZ43	>sp|O75477|ERLN1_HUMAN Erlin-1 OS=Homo sapiens GN=ERLIN1 PE=1 SV=1	8	5	25.7	17.3	38.925	346	15047000	Plasma Membrane
NADH dehydrogenase [ubiquinone] iron-sulfur protein 3, mitochondrial	NDUFS3	O75489	O75489	>sp|O75489|NDUS3_HUMAN NADH dehydrogenase [ubiquinone] iron-sulfur protein 3, mitochondrial OS=Homo sapiens GN=NDUFS3 PE=1 SV=1	13	13	42.8	42.8	30.241	264	201770000	Plasma Membrane
Enoyl-CoA delta isomerase 2, mitochondrial	ECI2	O75521	O75521;C9JB63;F1LLU7;F8WAW4;F8W6J1	>sp|O75521|ECI2_HUMAN Enoyl-CoA delta isomerase 2, mitochondrial OS=Homo sapiens GN=ECI2 PE=1 SV=4	5	5	10.4	10.4	43.585	394	77642000	Plasma Membrane
Barrier-to-autointegration factor	BANF1	O75531	O75531	>sp|O75531|BAF_HUMAN Barrier-to-autointegration factor OS=Homo sapiens GN=BANF1 PE=1 SV=1	8	8	68.5	68.5	10.058	89	555830000	Plasma Membrane
Acyl-protein thioesterase 1	LYPLA1	O75608	O75608;E5RGR0;E5RJ48	>sp|O75608|LYPA1_HUMAN Acyl-protein thioesterase 1 OS=Homo sapiens GN=LYPLA1 PE=1 SV=1	2	2	6.1	6.1	24.669	230	4608700	Plasma Membrane
Protein CREG1	CREG1	O75629	O75629	>sp|O75629|CREG1_HUMAN Protein CREG1 OS=Homo sapiens GN=CREG1 PE=1 SV=1	2	2	9.5	9.5	24.074	220	2262100	Plasma Membrane
Isocitrate dehydrogenase [NADP] cytoplasmic	IDH1	O75874	O75874	>sp|O75874|IDHC_HUMAN Isocitrate dehydrogenase [NADP] cytoplasmic OS=Homo sapiens GN=IDH1 PE=1 SV=2	9	8	21.3	19.1	46.659	414	125600000	Plasma Membrane
Cytosolic 10-formyltetrahydrofolate dehydrogenase	ALDH1L1	O75891	O75891;Q8TBP8;Q3SY69;C9IZ36;B4DGC8	>sp|O75891|AL1L1_HUMAN Cytosolic 10-formyltetrahydrofolate dehydrogenase OS=Homo sapiens GN=ALDH1L1 PE=1 SV=2	3	3	2.5	2.5	98.828	902	12014000	Plasma Membrane
PRA1 family protein 3	ARL6IP5	O75915	O75915	>sp|O75915|PRAF3_HUMAN PRA1 family protein 3 OS=Homo sapiens GN=ARL6IP5 PE=1 SV=1	5	5	20.2	20.2	21.614	188	51213000	Plasma Membrane
Dysferlin	DYSF	O75923	O75923	>sp|O75923|DYSF_HUMAN Dysferlin OS=Homo sapiens GN=DYSF PE=1 SV=1	2	2	0.5	0.5	237.29	2080	4786600	Plasma Membrane
ATP synthase subunit d, mitochondrial	ATP5H	O75947	O75947;F5H608	>sp|O75947|ATP5H_HUMAN ATP synthase subunit d, mitochondrial OS=Homo sapiens GN=ATP5H PE=1 SV=3	11	11	52.2	52.2	18.491	161	682920000	Plasma Membrane
Flotillin-1	FLOT1	O75955	O75955;A2AB10;A2AB09;A2AB12;A2AB11;A2AB13	>sp|O75955|FLOT1_HUMAN Flotillin-1 OS=Homo sapiens GN=FLOT1 PE=1 SV=3	2	3	7.3	7.3	47.355	427	20787000	Plasma Membrane
ATP synthase subunit g, mitochondrial	ATP5L	O75964	O75964;E9PN17	>sp|O75964|ATP5L_HUMAN ATP synthase subunit g, mitochondrial OS=Homo sapiens GN=ATP5L PE=1 SV=3	5	5	38.8	38.8	11.428	103	99096000	Plasma Membrane
Mitochondrial import receptor subunit TOM70	TOMM70A	O94826	O94826	>sp|O94826|TOM70_HUMAN Mitochondrial import receptor subunit TOM70 OS=Homo sapiens GN=TOMM70A PE=1 SV=1	7	7	11.7	11.7	67.454	608	142120000	Plasma Membrane
Unconventional myosin-Id	MYO1D	O94832	O94832;J3QRN6;K7EIG7	>sp|O94832|MYO1D_HUMAN Unconventional myosin-Id OS=Homo sapiens GN=MYO1D PE=1 SV=2	12	12	13.2	13.2	116.2	1006	90209000	Plasma Membrane
Sorbin and SH3 domain-containing protein 2	SORBS2	O94875	O94875;H7BXR3;H7C1R7	>sp|O94875|SRBS2_HUMAN Sorbin and SH3 domain-containing protein 2 OS=Homo sapiens GN=SORBS2 PE=1 SV=3	3	3	2.1	2.1	124.11	1100	16120000	Plasma Membrane
Erlin-2	ERLIN2	O94905	O94905;E5RHW4;E5RJ09	>sp|O94905|ERLN2_HUMAN Erlin-2 OS=Homo sapiens GN=ERLIN2 PE=1 SV=1	12	9	41.3	32.7	37.839	339	101010000	Plasma Membrane
Endonuclease domain-containing 1 protein	ENDOD1	O94919	O94919	>sp|O94919|ENDD1_HUMAN Endonuclease domain-containing 1 protein OS=Homo sapiens GN=ENDOD1 PE=1 SV=2	2	2	2.2	2.2	55.016	500	19850000	Plasma Membrane
Glutaminase kidney isoform, mitochondrial	GLS	O94925	O94925	>sp|O94925|GLSK_HUMAN Glutaminase kidney isoform, mitochondrial OS=Homo sapiens GN=GLS PE=1 SV=1	2	2	2.1	2.1	73.46	669	1111100	Plasma Membrane
AP-2 complex subunit alpha-2	AP2A2	O94973	O94973	>sp|O94973|AP2A2_HUMAN AP-2 complex subunit alpha-2 OS=Homo sapiens GN=AP2A2 PE=1 SV=2	9	4	10	3.4	103.96	939	10896000	Plasma Membrane
Aflatoxin B1 aldehyde reductase member 3	AKR7A3	O95154	O95154	>sp|O95154|ARK73_HUMAN Aflatoxin B1 aldehyde reductase member 3 OS=Homo sapiens GN=AKR7A3 PE=1 SV=2	9	8	35.3	32	37.206	331	111190000	Plasma Membrane
NADH dehydrogenase [ubiquinone] 1 beta subcomplex subunit 4	NDUFB4	O95168	O95168	>sp|O95168|NDUB4_HUMAN NADH dehydrogenase [ubiquinone] 1 beta subcomplex subunit 4 OS=Homo sapiens GN=NDUFB4 PE=1 SV=3	2	2	7.8	7.8	15.208	129	10631000	Plasma Membrane
NADH dehydrogenase [ubiquinone] 1 beta subcomplex subunit 8, mitochondrial	NDUFB8	O95169	O95169;Q5W145	>sp|O95169|NDUB8_HUMAN NADH dehydrogenase [ubiquinone] 1 beta subcomplex subunit 8, mitochondrial OS=Homo sapiens GN=NDUFB8 PE=1 SV=1	4	4	19.9	19.9	21.766	186	39035000	Plasma Membrane
NADH dehydrogenase [ubiquinone] 1 alpha subcomplex subunit 7	NDUFA7	O95182	O95182;M0R0N0	>sp|O95182|NDUA7_HUMAN NADH dehydrogenase [ubiquinone] 1 alpha subcomplex subunit 7 OS=Homo sapiens GN=NDUFA7 PE=1 SV=3	2	2	8.8	8.8	12.551	113	9328100	Plasma Membrane
LETM1 and EF-hand domain-containing protein 1, mitochondrial	LETM1	O95202	O95202	>sp|O95202|LETM1_HUMAN LETM1 and EF-hand domain-containing protein 1, mitochondrial OS=Homo sapiens GN=LETM1 PE=1 SV=1	4	4	4.6	4.6	83.353	739	7357000	Plasma Membrane
Vesicle-associated membrane protein-associated protein B/C	VAPB	O95292	O95292	>sp|O95292|VAPB_HUMAN Vesicle-associated membrane protein-associated protein B/C OS=Homo sapiens GN=VAPB PE=1 SV=3	2	2	3.3	3.3	27.228	243	3329800	Plasma Membrane
Pantetheinase	VNN1	O95497	O95497	>sp|O95497|VNN1_HUMAN Pantetheinase OS=Homo sapiens GN=VNN1 PE=1 SV=2	4	4	10.7	10.7	57.011	513	36663000	Plasma Membrane
Mitochondrial pyruvate carrier 2	MPC2	O95563	O95563;Q5R3B4	>sp|O95563|MPC2_HUMAN Mitochondrial pyruvate carrier 2 OS=Homo sapiens GN=MPC2 PE=1 SV=1	4	4	27.6	27.6	14.279	127	27796000	Plasma Membrane
Long-chain-fatty-acid--CoA ligase 3	ACSL3	O95573	O95573	>sp|O95573|ACSL3_HUMAN Long-chain-fatty-acid--CoA ligase 3 OS=Homo sapiens GN=ACSL3 PE=1 SV=3	4	4	6.5	6.5	80.419	720	11414000	Plasma Membrane
AP-2 complex subunit alpha-1	AP2A1	O95782	O95782	>sp|O95782|AP2A1_HUMAN AP-2 complex subunit alpha-1 OS=Homo sapiens GN=AP2A1 PE=1 SV=3	8	3	9	2.7	107.54	977	4677000	Plasma Membrane
Serum deprivation-response protein	SDPR	O95810	O95810	>sp|O95810|SDPR_HUMAN Serum deprivation-response protein OS=Homo sapiens GN=SDPR PE=1 SV=3	4	4	8	8	47.173	425	50059000	Plasma Membrane
Apoptosis-inducing factor 1, mitochondrial	AIFM1	O95831	O95831;E9PMA0	>sp|O95831|AIFM1_HUMAN Apoptosis-inducing factor 1, mitochondrial OS=Homo sapiens GN=AIFM1 PE=1 SV=1	15	15	27.6	27.6	66.9	613	173280000	Plasma Membrane
Angiopoietin-related protein 1	ANGPTL1	O95841	O95841;Q9UKU9	>sp|O95841|ANGL1_HUMAN Angiopoietin-related protein 1 OS=Homo sapiens GN=ANGPTL1 PE=2 SV=1	3	3	4.3	4.3	56.719	491	25246000	Plasma Membrane
EGF-containing fibulin-like extracellular matrix protein 2	EFEMP2	O95967	O95967;E9PRU1;H0YET5;E9PI47;H0YEU0	>sp|O95967|FBLN4_HUMAN EGF-containing fibulin-like extracellular matrix protein 2 OS=Homo sapiens GN=EFEMP2 PE=1 SV=3	3	3	9	9	49.405	443	18089000	Plasma Membrane
NADH dehydrogenase [ubiquinone] 1 beta subcomplex subunit 10	NDUFB10	O96000	O96000;Q96II6;H3BPJ9;H3BV16	>sp|O96000|NDUBA_HUMAN NADH dehydrogenase [ubiquinone] 1 beta subcomplex subunit 10 OS=Homo sapiens GN=NDUFB10 PE=1 SV=3	4	4	23.3	23.3	20.776	172	80343000	Plasma Membrane
Mitochondrial import receptor subunit TOM40 homolog	TOMM40	O96008	O96008;K7EKG4	>sp|O96008|TOM40_HUMAN Mitochondrial import receptor subunit TOM40 homolog OS=Homo sapiens GN=TOMM40 PE=1 SV=1	4	4	9.7	9.7	37.893	361	57282000	Plasma Membrane
Actin-like protein 6A	ACTL6A	O96019	O96019;H7C5S0	>sp|O96019|ACL6A_HUMAN Actin-like protein 6A OS=Homo sapiens GN=ACTL6A PE=1 SV=1	2	2	4.2	4.2	47.46	429	3050100	Plasma Membrane
Cytochrome b5	CYB5A	P00167	P00167	>sp|P00167|CYB5_HUMAN Cytochrome b5 OS=Homo sapiens GN=CYB5A PE=1 SV=2	6	6	47	47	15.33	134	1253200000	Plasma Membrane
Alcohol dehydrogenase 1B	ADH1B	P00325	P00325;A8MYN5	>sp|P00325|ADH1B_HUMAN Alcohol dehydrogenase 1B OS=Homo sapiens GN=ADH1B PE=1 SV=2	22	6	61.9	22.1	39.854	375	531440000	Plasma Membrane
L-lactate dehydrogenase A chain	LDHA	P00338	P00338;F5GXY2	>sp|P00338|LDHA_HUMAN L-lactate dehydrogenase A chain OS=Homo sapiens GN=LDHA PE=1 SV=2	17	17	56.6	56.6	36.688	332	525210000	Plasma Membrane
Retinal dehydrogenase 1	ALDH1A1	P00352	P00352	>sp|P00352|AL1A1_HUMAN Retinal dehydrogenase 1 OS=Homo sapiens GN=ALDH1A1 PE=1 SV=2	19	16	44.5	41.1	54.861	501	407880000	Plasma Membrane
Glutamate dehydrogenase 1, mitochondrial	GLUD1	P00367	P00367;B4DGN5;B3KV55;P49448	>sp|P00367|DHE3_HUMAN Glutamate dehydrogenase 1, mitochondrial OS=Homo sapiens GN=GLUD1 PE=1 SV=2	27	27	56.6	56.6	61.397	558	1588200000	Plasma Membrane
NADH-cytochrome b5 reductase 3	CYB5R3	P00387	P00387;B1AHF3	>sp|P00387|NB5R3_HUMAN NADH-cytochrome b5 reductase 3 OS=Homo sapiens GN=CYB5R3 PE=1 SV=3	7	7	28.6	28.6	34.234	301	147910000	Plasma Membrane
Glutathione reductase, mitochondrial	GSR	P00390	P00390	>sp|P00390|GSHR_HUMAN Glutathione reductase, mitochondrial OS=Homo sapiens GN=GSR PE=1 SV=2	4	4	8	8	56.256	522	22681000	Plasma Membrane
Cytochrome c oxidase subunit 2	MT-CO2	P00403	P00403	>sp|P00403|COX2_HUMAN Cytochrome c oxidase subunit 2 OS=Homo sapiens GN=MT-CO2 PE=1 SV=1	8	8	48	48	25.565	227	313910000	Plasma Membrane
Superoxide dismutase [Cu-Zn]	SOD1	P00441	P00441;H7BYH4	>sp|P00441|SODC_HUMAN Superoxide dismutase [Cu-Zn] OS=Homo sapiens GN=SOD1 PE=1 SV=2	6	6	33.1	33.1	15.936	154	122590000	Plasma Membrane
Ceruloplasmin	CP	P00450	P00450;E9PFZ2;H7C5R1	>sp|P00450|CERU_HUMAN Ceruloplasmin OS=Homo sapiens GN=CP PE=1 SV=1	10	10	18.6	18.6	122.2	1065	188860000	Plasma Membrane
Ornithine carbamoyltransferase, mitochondrial	OTC	P00480	P00480	>sp|P00480|OTC_HUMAN Ornithine carbamoyltransferase, mitochondrial OS=Homo sapiens GN=OTC PE=1 SV=3	8	8	20.9	20.9	39.935	354	105290000	Plasma Membrane
Coagulation factor XIII A chain	F13A1	P00488	P00488	>sp|P00488|F13A_HUMAN Coagulation factor XIII A chain OS=Homo sapiens GN=F13A1 PE=1 SV=4	8	8	11.2	11.2	83.266	732	114120000	Plasma Membrane
Aspartate aminotransferase, mitochondrial	GOT2	P00505	P00505;E7ERW2	>sp|P00505|AATM_HUMAN Aspartate aminotransferase, mitochondrial OS=Homo sapiens GN=GOT2 PE=1 SV=3	15	15	32.8	32.8	47.517	430	253410000	Plasma Membrane
Epidermal growth factor receptor	EGFR	P00533	P00533;Q504U8;E9PFD7	>sp|P00533|EGFR_HUMAN Epidermal growth factor receptor OS=Homo sapiens GN=EGFR PE=1 SV=2	4	4	3.6	3.6	134.28	1210	8140600	Plasma Membrane
Prothrombin	F2	P00734	P00734;E9PIT3	>sp|P00734|THRB_HUMAN Prothrombin OS=Homo sapiens GN=F2 PE=1 SV=2	4	4	3.7	3.7	70.036	622	62216000	Plasma Membrane
Complement C1r subcomponent	C1R	P00736	P00736;H0YFH3;F5GZR1;F6T9X8;F5H2D0	>sp|P00736|C1R_HUMAN Complement C1r subcomponent OS=Homo sapiens GN=C1R PE=1 SV=2	6	6	9.5	9.5	80.118	705	43105000	Plasma Membrane
Coagulation factor IX	F9	P00740	P00740	>sp|P00740|FA9_HUMAN Coagulation factor IX OS=Homo sapiens GN=F9 PE=1 SV=2	5	5	10	10	51.778	461	21042000	Plasma Membrane
Argininosuccinate synthase	ASS1	P00966	P00966;Q5T6L6	>sp|P00966|ASSY_HUMAN Argininosuccinate synthase OS=Homo sapiens GN=ASS1 PE=1 SV=2	9	9	24.5	24.5	46.53	412	188880000	Plasma Membrane
Angiotensinogen	AGT	P01019	P01019	>sp|P01019|ANGT_HUMAN Angiotensinogen OS=Homo sapiens GN=AGT PE=1 SV=1	4	4	8	8	53.154	485	10861000	Plasma Membrane
Alpha-2-macroglobulin	A2M	P01023	P01023	>sp|P01023|A2MG_HUMAN Alpha-2-macroglobulin OS=Homo sapiens GN=A2M PE=1 SV=3	12	12	9.5	9.5	163.29	1474	137150000	Plasma Membrane
Complement C3	C3	P01024	P01024	>sp|P01024|CO3_HUMAN Complement C3 OS=Homo sapiens GN=C3 PE=1 SV=2	52	52	36.5	36.5	187.15	1663	1740300000	Plasma Membrane
Complement C5	C5	P01031	P01031	>sp|P01031|CO5_HUMAN Complement C5 OS=Homo sapiens GN=C5 PE=1 SV=4	6	6	4.2	4.2	188.3	1676	32930000	Plasma Membrane
Cystatin-C	CST3	P01034	P01034	>sp|P01034|CYTC_HUMAN Cystatin-C OS=Homo sapiens GN=CST3 PE=1 SV=1	3	3	19.2	19.2	15.799	146	3024900	Plasma Membrane
Ig gamma-2 chain C region	IGHG2	P01859	P01859	>sp|P01859|IGHG2_HUMAN Ig gamma-2 chain C region OS=Homo sapiens GN=IGHG2 PE=1 SV=2	11	5	38.7	13.5	35.9	326	435350000	Plasma Membrane
Ig mu chain C region	IGHM	P01871	P01871	>sp|P01871|IGHM_HUMAN Ig mu chain C region OS=Homo sapiens GN=IGHM PE=1 SV=3	11	5	29.6	12.4	49.306	452	138730000	Plasma Membrane
HLA class II histocompatibility antigen, DR alpha chain	HLA-DRA	P01903	P01903;Q30118;F5GZ59	>sp|P01903|DRA_HUMAN HLA class II histocompatibility antigen, DR alpha chain OS=Homo sapiens GN=HLA-DRA PE=1 SV=1	9	9	30.7	30.7	28.607	254	182160000	Plasma Membrane
Collagen alpha-1(I) chain	COL1A1	P02452	P02452	>sp|P02452|CO1A1_HUMAN Collagen alpha-1(I) chain OS=Homo sapiens GN=COL1A1 PE=1 SV=5	14	14	10.5	10.5	138.94	1464	942680000	Plasma Membrane
Collagen alpha-1(III) chain	COL3A1	P02461	P02461;E7ENY8	>sp|P02461|CO3A1_HUMAN Collagen alpha-1(III) chain OS=Homo sapiens GN=COL3A1 PE=1 SV=4	3	3	2.7	2.7	138.56	1466	68081000	Plasma Membrane
Collagen alpha-1(IV) chain	COL4A1	P02462	P02462	>sp|P02462|CO4A1_HUMAN Collagen alpha-1(IV) chain OS=Homo sapiens GN=COL4A1 PE=1 SV=3	11	9	7.9	7.3	160.61	1669	1455600000	Plasma Membrane
Alpha-crystallin B chain	CRYAB	P02511	P02511;E9PR44;E9PJL7;E9PRA8;E9PNH7	>sp|P02511|CRYAB_HUMAN Alpha-crystallin B chain OS=Homo sapiens GN=CRYAB PE=1 SV=2	8	8	52.6	52.6	20.159	175	256830000	Plasma Membrane
Apolipoprotein A-I	APOA1	P02647	P02647;F8W696	>sp|P02647|APOA1_HUMAN Apolipoprotein A-I OS=Homo sapiens GN=APOA1 PE=1 SV=1	32	32	79.8	79.8	30.777	267	7092300000	Plasma Membrane
Apolipoprotein E	APOE	P02649	P02649;H0Y7L5;E7ERP7;E9PEV4	>sp|P02649|APOE_HUMAN Apolipoprotein E OS=Homo sapiens GN=APOE PE=1 SV=1	13	13	42.9	42.9	36.154	317	299870000	Plasma Membrane
Apolipoprotein A-II	APOA2	P02652	P02652	>sp|P02652|APOA2_HUMAN Apolipoprotein A-II OS=Homo sapiens GN=APOA2 PE=1 SV=1	8	8	69	69	11.175	100	654790000	Plasma Membrane
Apolipoprotein C-I	APOC1	P02654	P02654;K7ERI9;K7EPF9;K7ELM9;K7EJI9	>sp|P02654|APOC1_HUMAN Apolipoprotein C-I OS=Homo sapiens GN=APOC1 PE=1 SV=1	6	6	34.9	34.9	9.3318	83	246200000	Plasma Membrane
Band 3 anion transport protein	SLC4A1	P02730	P02730	>sp|P02730|B3AT_HUMAN Band 3 anion transport protein OS=Homo sapiens GN=SLC4A1 PE=1 SV=3	6	6	10.5	10.5	101.79	911	65594000	Nucleus
C-reactive protein	CRP	P02741	P02741;Q5VVP7	>sp|P02741|CRP_HUMAN C-reactive protein OS=Homo sapiens GN=CRP PE=1 SV=1	5	5	17.4	17.4	25.038	224	39932000	Nucleus
Serum amyloid P-component	APCS	P02743	P02743	>sp|P02743|SAMP_HUMAN Serum amyloid P-component OS=Homo sapiens GN=APCS PE=1 SV=2	11	11	36.8	36.8	25.387	223	1756200000	Nucleus
Complement C1q subcomponent subunit A	C1QA	P02745	P02745	>sp|P02745|C1QA_HUMAN Complement C1q subcomponent subunit A OS=Homo sapiens GN=C1QA PE=1 SV=2	3	3	13.5	13.5	26.016	245	73800000	Nucleus
Complement C1q subcomponent subunit B	C1QB	P02746	P02746;D6R934;D6RA08	>sp|P02746|C1QB_HUMAN Complement C1q subcomponent subunit B OS=Homo sapiens GN=C1QB PE=1 SV=3	7	7	36	36	26.721	253	235080000	Nucleus
Complement C1q subcomponent subunit C	C1QC	P02747	P02747	>sp|P02747|C1QC_HUMAN Complement C1q subcomponent subunit C OS=Homo sapiens GN=C1QC PE=1 SV=3	6	6	25.3	25.3	25.773	245	164630000	Nucleus
Complement component C9	C9	P02748	P02748	>sp|P02748|CO9_HUMAN Complement component C9 OS=Homo sapiens GN=C9 PE=1 SV=2	6	6	9.1	9.1	63.173	559	164240000	Nucleus
Beta-2-glycoprotein 1	APOH	P02749	P02749	>sp|P02749|APOH_HUMAN Beta-2-glycoprotein 1 OS=Homo sapiens GN=APOH PE=1 SV=3	17	17	56.5	56.5	38.298	345	1359900000	Nucleus
Protein AMBP	AMBP	P02760	P02760;S4R3Y4;S4R471	>sp|P02760|AMBP_HUMAN Protein AMBP OS=Homo sapiens GN=AMBP PE=1 SV=1	5	5	12.2	12.2	38.999	352	22099000	Nucleus
Serum albumin	ALB	P02768	P02768;B7WNR0;D6RHD5;H0YA55;C9JKR2	>sp|P02768|ALBU_HUMAN Serum albumin OS=Homo sapiens GN=ALB PE=1 SV=2	58	58	82.8	82.8	69.366	609	25917000000	Nucleus
Transferrin receptor protein 1	TFRC	P02786	P02786;G3V0E5;F5H6B1	>sp|P02786|TFR1_HUMAN Transferrin receptor protein 1 OS=Homo sapiens GN=TFRC PE=1 SV=2	4	4	6.1	6.1	84.87	760	9227100	Nucleus
NADH-ubiquinone oxidoreductase chain 2	MT-ND2	P03891	P03891	>sp|P03891|NU2M_HUMAN NADH-ubiquinone oxidoreductase chain 2 OS=Homo sapiens GN=MT-ND2 PE=1 SV=2	2	2	2.6	2.6	38.96	347	5260100	Nucleus
C4b-binding protein alpha chain	C4BPA	P04003	P04003	>sp|P04003|C4BPA_HUMAN C4b-binding protein alpha chain OS=Homo sapiens GN=C4BPA PE=1 SV=2	9	9	17.1	17.1	67.033	597	303910000	Nucleus
Catalase	CAT	P04040	P04040	>sp|P04040|CATA_HUMAN Catalase OS=Homo sapiens GN=CAT PE=1 SV=3	16	16	44.4	44.4	59.755	527	291110000	Nucleus
Fructose-bisphosphate aldolase A	ALDOA	P04075	P04075;J3KPS3;H3BQN4;H3BPS8;H3BU78;H3BUH7	>sp|P04075|ALDOA_HUMAN Fructose-bisphosphate aldolase A OS=Homo sapiens GN=ALDOA PE=1 SV=2	21	16	68.7	53.6	39.42	364	1183400000	Nucleus
Annexin A1	ANXA1	P04083	P04083	>sp|P04083|ANXA1_HUMAN Annexin A1 OS=Homo sapiens GN=ANXA1 PE=1 SV=2	23	23	62.1	62.1	38.714	346	2441800000	Nucleus
Apolipoprotein B-100	APOB	P04114	P04114	>sp|P04114|APOB_HUMAN Apolipoprotein B-100 OS=Homo sapiens GN=APOB PE=1 SV=2	30	29	7.3	7.1	515.6	4563	222550000	Nucleus
Colipase	CLPS	P04118	P04118	>sp|P04118|COL_HUMAN Colipase OS=Homo sapiens GN=CLPS PE=1 SV=2	5	5	60.7	60.7	11.954	112	83694000	Nucleus
Superoxide dismutase [Mn], mitochondrial	SOD2	P04179	P04179;B3KUK2;F5GYZ5;F5H4R2;F5H3C5;B4E3K9;G8JLJ2	>sp|P04179|SODM_HUMAN Superoxide dismutase [Mn], mitochondrial OS=Homo sapiens GN=SOD2 PE=1 SV=2	9	9	54.1	54.1	24.722	222	564550000	Nucleus
Alpha-1B-glycoprotein	A1BG	P04217	P04217;M0R009	>sp|P04217|A1BG_HUMAN Alpha-1B-glycoprotein OS=Homo sapiens GN=A1BG PE=1 SV=4	10	10	29.1	29.1	54.253	495	151030000	Nucleus
Argininosuccinate lyase	ASL	P04424	P04424;F8W943	>sp|P04424|ARLY_HUMAN Argininosuccinate lyase OS=Homo sapiens GN=ASL PE=1 SV=4	2	2	3.2	3.2	51.657	464	1784900	Nucleus
Guanine nucleotide-binding protein G(i) subunit alpha-2	GNAI2	P04899	P04899;B3KTZ0;B4E2X5;F5GZL8;P63096	>sp|P04899|GNAI2_HUMAN Guanine nucleotide-binding protein G(i) subunit alpha-2 OS=Homo sapiens GN=GNAI2 PE=1 SV=3	17	16	55.2	52.1	40.45	355	487470000	Nucleus
Sodium/potassium-transporting ATPase subunit alpha-1	ATP1A1	P05023	P05023	>sp|P05023|AT1A1_HUMAN Sodium/potassium-transporting ATPase subunit alpha-1 OS=Homo sapiens GN=ATP1A1 PE=1 SV=1	19	16	20.2	18.2	112.89	1023	310880000	Nucleus
Sodium/potassium-transporting ATPase subunit beta-1	ATP1B1	P05026	P05026;A6NGH2;B7Z9S8	>sp|P05026|AT1B1_HUMAN Sodium/potassium-transporting ATPase subunit beta-1 OS=Homo sapiens GN=ATP1B1 PE=1 SV=1	7	7	23.8	23.8	35.061	303	243890000	Nucleus
Fructose-bisphosphate aldolase B	ALDOB	P05062	P05062;Q5T7D5	>sp|P05062|ALDOB_HUMAN Fructose-bisphosphate aldolase B OS=Homo sapiens GN=ALDOB PE=1 SV=2	13	12	41.8	39.8	39.473	364	187920000	Nucleus
Arginase-1	ARG1	P05089	P05089	>sp|P05089|ARGI1_HUMAN Arginase-1 OS=Homo sapiens GN=ARG1 PE=1 SV=2	6	6	18.9	18.9	34.735	322	46698000	Nucleus
Aldehyde dehydrogenase, mitochondrial	ALDH2	P05091	P05091;F8VP50	>sp|P05091|ALDH2_HUMAN Aldehyde dehydrogenase, mitochondrial OS=Homo sapiens GN=ALDH2 PE=1 SV=2	12	9	24.4	21.1	56.381	517	161280000	Nucleus
Integrin beta-2	ITGB2	P05107	P05107;A8MYE6;J3KNI6	>sp|P05107|ITB2_HUMAN Integrin beta-2 OS=Homo sapiens GN=ITGB2 PE=1 SV=2	4	4	5.3	5.3	84.781	769	12292000	Nucleus
Integrin beta-1	ITGB1	P05556	P05556	>sp|P05556|ITB1_HUMAN Integrin beta-1 OS=Homo sapiens GN=ITGB1 PE=1 SV=2	18	18	24.8	24.8	88.414	798	665510000	Nucleus
Collagen alpha-2(V) chain	COL5A2	P05997	P05997	>sp|P05997|CO5A2_HUMAN Collagen alpha-2(V) chain OS=Homo sapiens GN=COL5A2 PE=1 SV=3	3	3	1.9	1.9	144.91	1499	113270000	Nucleus
Apolipoprotein A-IV	APOA4	P06727	P06727	>sp|P06727|APOA4_HUMAN Apolipoprotein A-IV OS=Homo sapiens GN=APOA4 PE=1 SV=3	20	20	55.3	55.3	45.398	396	538170000	Nucleus
Integrin alpha-V	ITGAV	P06756	P06756	>sp|P06756|ITAV_HUMAN Integrin alpha-V OS=Homo sapiens GN=ITGAV PE=1 SV=2	9	9	8.4	8.4	116.04	1048	58168000	Nucleus
Annexin A2	ANXA2	P07355	P07355;H0YN42;A6NMY6;H0YM50;H0YMU9;H0YMD0;H0YKS4;H0YNP5;H0YL33;H0YN28	>sp|P07355|ANXA2_HUMAN Annexin A2 OS=Homo sapiens GN=ANXA2 PE=1 SV=2	37	37	82.9	82.9	38.604	339	19356000000	Nucleus
Complement component C8 gamma chain	C8G	P07360	P07360;Q5SQ08	>sp|P07360|CO8G_HUMAN Complement component C8 gamma chain OS=Homo sapiens GN=C8G PE=1 SV=3	4	4	15.3	15.3	22.277	202	57804000	Nucleus
Decorin	DCN	P07585	P07585;F8VWU0;F8VUF6;F8VXZ8	>sp|P07585|PGS2_HUMAN Decorin OS=Homo sapiens GN=DCN PE=1 SV=1	21	20	52.9	52.9	39.746	359	3069100000	Nucleus
Adenine phosphoribosyltransferase	APRT	P07741	P07741;H3BQZ9;H3BQB1;H3BQF1	>sp|P07741|APT_HUMAN Adenine phosphoribosyltransferase OS=Homo sapiens GN=APRT PE=1 SV=2	8	8	58.3	58.3	19.608	180	171730000	Nucleus
Collagen alpha-2(I) chain	COL1A2	P08123	P08123	>sp|P08123|CO1A2_HUMAN Collagen alpha-2(I) chain OS=Homo sapiens GN=COL1A2 PE=1 SV=7	16	16	11.8	11.8	129.31	1366	1294000000	Nucleus
Annexin A6	ANXA6	P08133	P08133;A6NN80;E5RK69;E7EMC6	>sp|P08133|ANXA6_HUMAN Annexin A6 OS=Homo sapiens GN=ANXA6 PE=1 SV=3	49	49	77	77	75.872	673	4018900000	Nucleus
Neutrophil elastase	ELANE	P08246	P08246	>sp|P08246|ELNE_HUMAN Neutrophil elastase OS=Homo sapiens GN=ELANE PE=1 SV=1	8	8	36.7	36.7	28.518	267	496840000	Nucleus
Alcohol dehydrogenase 4	ADH4	P08319	P08319;D6R9K8	>sp|P08319|ADH4_HUMAN Alcohol dehydrogenase 4 OS=Homo sapiens GN=ADH4 PE=1 SV=5	22	21	79.2	72.9	40.221	380	2524800000	Nucleus
Collagen alpha-2(IV) chain	COL4A2	P08572	P08572	>sp|P08572|CO4A2_HUMAN Collagen alpha-2(IV) chain OS=Homo sapiens GN=COL4A2 PE=1 SV=4	16	15	14.3	14	167.55	1712	1913500000	Nucleus
Receptor-type tyrosine-protein phosphatase C	PTPRC	P08575	P08575;E9PC28;M3ZCP1;E9PKH0	>sp|P08575|PTPRC_HUMAN Receptor-type tyrosine-protein phosphatase C OS=Homo sapiens GN=PTPRC PE=1 SV=2	2	2	0.8	0.8	147.25	1304	6826300	Nucleus
Complement factor H	CFH	P08603	P08603	>sp|P08603|CFAH_HUMAN Complement factor H OS=Homo sapiens GN=CFH PE=1 SV=4	32	29	33.5	30.6	139.09	1231	625770000	Nucleus
Integrin alpha-5	ITGA5	P08648	P08648	>sp|P08648|ITA5_HUMAN Integrin alpha-5 OS=Homo sapiens GN=ITGA5 PE=1 SV=2	2	2	1	1	114.54	1049	3036000	Nucleus
Annexin A5	ANXA5	P08758	P08758;D6RBL5;D6RBE9;E9PHT9	>sp|P08758|ANXA5_HUMAN Annexin A5 OS=Homo sapiens GN=ANXA5 PE=1 SV=2	29	29	80	80	35.936	320	4361000000	Nucleus
Chymotrypsin-like elastase family member 3B	CELA3B	P08861	P08861;P09093	>sp|P08861|CEL3B_HUMAN Chymotrypsin-like elastase family member 3B OS=Homo sapiens GN=CELA3B PE=1 SV=3	2	2	5.6	5.6	29.263	270	16037000	Nucleus
3-ketoacyl-CoA thiolase, peroxisomal	ACAA1	P09110	P09110;C9JDE9;H7C131	>sp|P09110|THIK_HUMAN 3-ketoacyl-CoA thiolase, peroxisomal OS=Homo sapiens GN=ACAA1 PE=1 SV=2	9	9	28.8	28.8	44.292	424	131040000	Nucleus
RNA-binding motif protein, X chromosome	RBMX	P38159	P38159;H3BT71;H0Y6E7;H3BR27;O75526;Q96E39;H3BNC1	>sp|P38159|RBMX_HUMAN RNA-binding motif protein, X chromosome OS=Homo sapiens GN=RBMX PE=1 SV=3	4	4	11	11	42.331	391	44544000	Nucleus
Clathrin light chain A	CLTA	P09496	P09496;C9J8P9;F8WF69	>sp|P09496|CLCA_HUMAN Clathrin light chain A OS=Homo sapiens GN=CLTA PE=1 SV=1	6	6	16.1	16.1	27.076	248	99560000	Nucleus
Clathrin light chain B	CLTB	P09497	P09497	>sp|P09497|CLCB_HUMAN Clathrin light chain B OS=Homo sapiens GN=CLTB PE=1 SV=1	4	4	10	10	25.19	229	36464000	Nucleus
Annexin A4	ANXA4	P09525	P09525;Q6P452;B4DDF9	>sp|P09525|ANXA4_HUMAN Annexin A4 OS=Homo sapiens GN=ANXA4 PE=1 SV=4	31	31	81.2	81.2	35.882	319	7280300000	Nucleus
Complement C1s subcomponent	C1S	P09871	P09871;F8WCZ6	>sp|P09871|C1S_HUMAN Complement C1s subcomponent OS=Homo sapiens GN=C1S PE=1 SV=1	7	7	11.8	11.8	76.684	688	67572000	Nucleus
Fructose-bisphosphate aldolase C	ALDOC	P09972	P09972;A8MVZ9;J3QKP5;J3KSV6	>sp|P09972|ALDOC_HUMAN Fructose-bisphosphate aldolase C OS=Homo sapiens GN=ALDOC PE=1 SV=2	8	3	25.8	10.7	39.455	364	11708000	Nucleus
Complement C4-A	C4A	P0C0L4	P0C0L4	>sp|P0C0L4|CO4A_HUMAN Complement C4-A OS=Homo sapiens GN=C4A PE=1 SV=2	24	3	18.5	1.1	192.78	1744	31562000	Nucleus
Complement C4-B	C4B	P0C0L5	P0C0L5;F5GXS0	>sp|P0C0L5|CO4B_HUMAN Complement C4-B OS=Homo sapiens GN=C4B PE=1 SV=2	25	4	19.2	1.9	192.75	1744	13346000	Nucleus
Complement component C7	C7	P10643	P10643	>sp|P10643|CO7_HUMAN Complement component C7 OS=Homo sapiens GN=C7 PE=1 SV=2	5	5	4.5	4.5	93.517	843	18869000	Nucleus
Solute carrier family 2, facilitated glucose transporter member 1	SLC2A1	P11166	P11166;C9JIM8	>sp|P11166|GTR1_HUMAN Solute carrier family 2, facilitated glucose transporter member 1 OS=Homo sapiens GN=SLC2A1 PE=1 SV=2	4	4	3.9	3.9	54.083	492	45273000	Nucleus
Integrin alpha-M	ITGAM	P11215	P11215	>sp|P11215|ITAM_HUMAN Integrin alpha-M OS=Homo sapiens GN=ITGAM PE=1 SV=2	2	2	0.9	0.9	127.18	1152	6974300	Nucleus
Spectrin beta chain, erythrocytic	SPTB	P11277	P11277	>sp|P11277|SPTB1_HUMAN Spectrin beta chain, erythrocytic OS=Homo sapiens GN=SPTB PE=1 SV=5	8	3	2.5	0.5	246.47	2137	4343200	Nucleus
Lysosome-associated membrane glycoprotein 1	LAMP1	P11279	P11279;B4DWL3	>sp|P11279|LAMP1_HUMAN Lysosome-associated membrane glycoprotein 1 OS=Homo sapiens GN=LAMP1 PE=1 SV=3	3	3	6.5	6.5	44.882	417	31051000	Extracellular Space
Cation-independent mannose-6-phosphate receptor	IGF2R	P11717	P11717	>sp|P11717|MPRI_HUMAN Cation-independent mannose-6-phosphate receptor OS=Homo sapiens GN=IGF2R PE=1 SV=3	3	3	1.2	1.2	274.37	2491	8606000	Extracellular Space
Alcohol dehydrogenase class-3	ADH5	P11766	P11766	>sp|P11766|ADHX_HUMAN Alcohol dehydrogenase class-3 OS=Homo sapiens GN=ADH5 PE=1 SV=4	3	3	4	4	39.724	374	12947000	Extracellular Space
Collagen alpha-1(VI) chain	COL6A1	P12109	P12109	>sp|P12109|CO6A1_HUMAN Collagen alpha-1(VI) chain OS=Homo sapiens GN=COL6A1 PE=1 SV=3	48	48	51.8	51.8	108.53	1028	16565000000	Extracellular Space
Collagen alpha-2(VI) chain	COL6A2	P12110	P12110	>sp|P12110|CO6A2_HUMAN Collagen alpha-2(VI) chain OS=Homo sapiens GN=COL6A2 PE=1 SV=4	35	35	30.4	30.4	108.58	1019	10512000000	Extracellular Space
Collagen alpha-3(VI) chain	COL6A3	P12111	P12111;E7ENL6	>sp|P12111|CO6A3_HUMAN Collagen alpha-3(VI) chain OS=Homo sapiens GN=COL6A3 PE=1 SV=5	162	10	55.9	5	343.67	3177	317090000	Extracellular Space
Annexin A3	ANXA3	P12429	P12429;D6RA82	>sp|P12429|ANXA3_HUMAN Annexin A3 OS=Homo sapiens GN=ANXA3 PE=1 SV=3	17	17	52.6	52.6	36.375	323	347490000	Extracellular Space
Alpha-actinin-1	ACTN1	P12814	P12814	>sp|P12814|ACTN1_HUMAN Alpha-actinin-1 OS=Homo sapiens GN=ACTN1 PE=1 SV=2	50	3	63.9	2	103.06	892	63114000	Extracellular Space
Lysosome-associated membrane glycoprotein 2	LAMP2	P13473	P13473;B4E2S7;B7Z2R9;H0YCG2	>sp|P13473|LAMP2_HUMAN Lysosome-associated membrane glycoprotein 2 OS=Homo sapiens GN=LAMP2 PE=1 SV=2	3	3	4.1	4.1	44.96	410	105800000	Extracellular Space
Alcohol dehydrogenase [NADP(+)]	AKR1A1	P14550	P14550;Q5T621	>sp|P14550|AK1A1_HUMAN Alcohol dehydrogenase [NADP(+)] OS=Homo sapiens GN=AKR1A1 PE=1 SV=3	2	2	3.1	3.1	36.573	325	4641900	Extracellular Space
Junction plakoglobin	JUP	P14923	P14923	>sp|P14923|PLAK_HUMAN Junction plakoglobin OS=Homo sapiens GN=JUP PE=1 SV=3	13	6	21.9	10.6	81.744	745	113830000	Extracellular Space
Mast cell carboxypeptidase A	CPA3	P15088	P15088	>sp|P15088|CBPA3_HUMAN Mast cell carboxypeptidase A OS=Homo sapiens GN=CPA3 PE=1 SV=2	12	12	29	29	48.669	417	456980000	Extracellular Space
Aminopeptidase N	ANPEP	P15144	P15144	>sp|P15144|AMPN_HUMAN Aminopeptidase N OS=Homo sapiens GN=ANPEP PE=1 SV=4	13	13	14.2	14.2	109.54	967	217860000	Extracellular Space
Ezrin	EZR	P15311	P15311;E7EQR4	>sp|P15311|EZRI_HUMAN Ezrin OS=Homo sapiens GN=EZR PE=1 SV=4	23	14	38.4	25.1	69.412	586	252880000	Extracellular Space
Desmoplakin	DSP	P15924	P15924	>sp|P15924|DESP_HUMAN Desmoplakin OS=Homo sapiens GN=DSP PE=1 SV=3	80	79	31	30.8	331.77	2871	1381600000	Extracellular Space
CD44 antigen	CD44	P16070	P16070;E7EPC6;H0Y5E4;H0Y2P0;H0YCV9;H0YDW7;H0YD13;H0YDX6;Q86UZ1;E9PKC6	>sp|P16070|CD44_HUMAN CD44 antigen OS=Homo sapiens GN=CD44 PE=1 SV=3	2	2	1.1	1.1	81.537	742	11680000	Extracellular Space
Integrin beta-4	ITGB4	P16144	P16144	>sp|P16144|ITB4_HUMAN Integrin beta-4 OS=Homo sapiens GN=ITGB4 PE=1 SV=5	4	4	3	3	202.16	1822	12335000	Extracellular Space
Short-chain specific acyl-CoA dehydrogenase, mitochondrial	ACADS	P16219	P16219;E9PE82	>sp|P16219|ACADS_HUMAN Short-chain specific acyl-CoA dehydrogenase, mitochondrial OS=Homo sapiens GN=ACADS PE=1 SV=1	2	2	2.2	2.2	44.297	412	8545500	Extracellular Space
Platelet glycoprotein 4	CD36	P16671	P16671;E7EU05;D9IX66;E9PLT1;D9IX68;D9IX69	>sp|P16671|CD36_HUMAN Platelet glycoprotein 4 OS=Homo sapiens GN=CD36 PE=1 SV=2	3	3	4.4	4.4	53.053	472	32175000	Extracellular Space
Integrin alpha-2	ITGA2	P17301	P17301;E7ESP4;E7EMF1;E9PB77	>sp|P17301|ITA2_HUMAN Integrin alpha-2 OS=Homo sapiens GN=ITGA2 PE=1 SV=1	5	5	4	4	129.29	1181	23603000	Extracellular Space
Aldo-keto reductase family 1 member C4	AKR1C4	P17516	P17516	>sp|P17516|AK1C4_HUMAN Aldo-keto reductase family 1 member C4 OS=Homo sapiens GN=AKR1C4 PE=1 SV=3	8	3	25.7	13	37.066	323	13815000	Extracellular Space
Chymotrypsinogen B	CTRB1	P17538	P17538;Q6GPI1;H3BMY1;J3QKZ2;H3BP92;H3BTQ4	>sp|P17538|CTRB1_HUMAN Chymotrypsinogen B OS=Homo sapiens GN=CTRB1 PE=2 SV=1	3	3	8	8	27.87	263	27721000	Extracellular Space
ADP-ribosylation factor 4	ARF4	P18085	P18085;C9JPM4;C9JAK5	>sp|P18085|ARF4_HUMAN ADP-ribosylation factor 4 OS=Homo sapiens GN=ARF4 PE=1 SV=3	9	6	56.1	27.2	20.511	180	152980000	Extracellular Space
Vinculin	VCL	P18206	P18206;Q5JQ13	>sp|P18206|VINC_HUMAN Vinculin OS=Homo sapiens GN=VCL PE=1 SV=4	46	46	46.6	46.6	123.8	1134	1627500000	Extracellular Space
Integrin beta-6	ITGB6	P18564	P18564;E9PEE8;C9JA97	>sp|P18564|ITB6_HUMAN Integrin beta-6 OS=Homo sapiens GN=ITGB6 PE=1 SV=2	2	2	1.1	1.1	85.935	788	90412000	Extracellular Space
Tetraspanin-8	TSPAN8	P19075	P19075;F8VWH2	>sp|P19075|TSN8_HUMAN Tetraspanin-8 OS=Homo sapiens GN=TSPAN8 PE=1 SV=1	2	2	5.9	5.9	26.044	237	6150000	Extracellular Space
Bile salt-activated lipase	CEL	P19835	P19835	>sp|P19835|CEL_HUMAN Bile salt-activated lipase OS=Homo sapiens GN=CEL PE=1 SV=3	8	8	10.8	10.8	79.321	753	133590000	Extracellular Space
Annexin A7	ANXA7	P20073	P20073;B4DT77	>sp|P20073|ANXA7_HUMAN Annexin A7 OS=Homo sapiens GN=ANXA7 PE=1 SV=3	15	15	29.1	29.1	52.739	488	261630000	Extracellular Space
Collagen alpha-1(V) chain	COL5A1	P20908	P20908;P12107	>sp|P20908|CO5A1_HUMAN Collagen alpha-1(V) chain OS=Homo sapiens GN=COL5A1 PE=1 SV=3	3	3	2	2	183.56	1838	242840000	Extracellular Space
Cysteine and glycine-rich protein 1	CSRP1	P21291	P21291;E9PS42;E9PND2	>sp|P21291|CSRP1_HUMAN Cysteine and glycine-rich protein 1 OS=Homo sapiens GN=CSRP1 PE=1 SV=3	8	8	39.9	39.9	20.567	193	202810000	Extracellular Space
Serine--pyruvate aminotransferase	AGXT	P21549	P21549	>sp|P21549|SPYA_HUMAN Serine--pyruvate aminotransferase OS=Homo sapiens GN=AGXT PE=1 SV=1	16	16	45.4	45.4	43.009	392	451880000	Extracellular Space
Biglycan	BGN	P21810	P21810;A6NLG9	>sp|P21810|PGS1_HUMAN Biglycan OS=Homo sapiens GN=BGN PE=1 SV=2	20	19	56	53.8	41.654	368	2467500000	Extracellular Space
Integrin alpha-6	ITGA6	P23229	P23229	>sp|P23229|ITA6_HUMAN Integrin alpha-6 OS=Homo sapiens GN=ITGA6 PE=1 SV=5	4	4	2.7	2.7	126.6	1130	24407000	Extracellular Space
Chymase	CMA1	P23946	P23946;Q3SY37	>sp|P23946|CMA1_HUMAN Chymase OS=Homo sapiens GN=CMA1 PE=1 SV=1	8	8	44.1	44.1	27.324	247	371390000	Extracellular Space
Acetyl-CoA acetyltransferase, mitochondrial	ACAT1	P24752	P24752	>sp|P24752|THIL_HUMAN Acetyl-CoA acetyltransferase, mitochondrial OS=Homo sapiens GN=ACAT1 PE=1 SV=1	24	24	69.1	69.1	45.199	427	1431700000	Extracellular Space
Integrin alpha-3	ITGA3	P26006	P26006;D6R9X8	>sp|P26006|ITA3_HUMAN Integrin alpha-3 OS=Homo sapiens GN=ITGA3 PE=1 SV=5	2	2	0.9	0.9	116.61	1051	15430000	Extracellular Space
Moesin	MSN	P26038	P26038	>sp|P26038|MOES_HUMAN Moesin OS=Homo sapiens GN=MSN PE=1 SV=3	23	14	41.1	26.5	67.819	577	257110000	Extracellular Space
Probable ATP-dependent RNA helicase DDX6	DDX6	P26196	P26196	>sp|P26196|DDX6_HUMAN Probable ATP-dependent RNA helicase DDX6 OS=Homo sapiens GN=DDX6 PE=1 SV=2	2	2	3.5	3.5	54.416	483	8334700	Extracellular Space
Erythrocyte band 7 integral membrane protein	STOM	P27105	P27105;B4E2V5	>sp|P27105|STOM_HUMAN Erythrocyte band 7 integral membrane protein OS=Homo sapiens GN=STOM PE=1 SV=3	9	9	44.4	44.4	31.73	288	154700000	Extracellular Space
Adenylate kinase 4, mitochondrial	AK4	P27144	P27144;D3DQ64	>sp|P27144|KAD4_HUMAN Adenylate kinase 4, mitochondrial OS=Homo sapiens GN=AK4 PE=1 SV=1	3	3	9.4	9.4	25.268	223	19004000	Extracellular Space
Annexin A13	ANXA13	P27216	P27216	>sp|P27216|ANX13_HUMAN Annexin A13 OS=Homo sapiens GN=ANXA13 PE=1 SV=3	11	10	36.7	33.9	35.415	316	203500000	Extracellular Space
Collagen alpha-1(VIII) chain	COL8A1	P27658	P27658	>sp|P27658|CO8A1_HUMAN Collagen alpha-1(VIII) chain OS=Homo sapiens GN=COL8A1 PE=1 SV=2	2	2	1.3	1.3	73.363	744	7643800	Extracellular Space
DNA-(apurinic or apyrimidinic site) lyase	APEX1	P27695	P27695;G3V3M6;G3V5Q1;G3V3C7;G3V359;G3V5M0	>sp|P27695|APEX1_HUMAN DNA-(apurinic or apyrimidinic site) lyase OS=Homo sapiens GN=APEX1 PE=1 SV=2	6	6	22.3	22.3	35.554	318	51850000	Extracellular Space
Collagen alpha-5(IV) chain	COL4A5	P29400	P29400	>sp|P29400|CO4A5_HUMAN Collagen alpha-5(IV) chain OS=Homo sapiens GN=COL4A5 PE=1 SV=2	5	2	3	1.2	161.04	1685	7589300	Extracellular Space
Guanine nucleotide-binding protein subunit alpha-11	GNA11	P29992	P29992;P50148;O95837;K7EL62;G3V1P7	>sp|P29992|GNA11_HUMAN Guanine nucleotide-binding protein subunit alpha-11 OS=Homo sapiens GN=GNA11 PE=1 SV=2	4	3	8.4	6.1	42.123	359	9233400	Extracellular Space
Delta-1-pyrroline-5-carboxylate dehydrogenase, mitochondrial	ALDH4A1	P30038	P30038	>sp|P30038|AL4A1_HUMAN Delta-1-pyrroline-5-carboxylate dehydrogenase, mitochondrial OS=Homo sapiens GN=ALDH4A1 PE=1 SV=3	9	9	15.1	15.1	61.719	563	102810000	Extracellular Space
UMP-CMP kinase	CMPK1	P30085	P30085;Q5T0D2	>sp|P30085|KCY_HUMAN UMP-CMP kinase OS=Homo sapiens GN=CMPK1 PE=1 SV=3	7	7	36.2	36.2	22.222	196	74290000	Extracellular Space
HLA class I histocompatibility antigen, A-34 alpha chain	HLA-A	P30453	P30453;P30459;P30457;P16189;P10314;P16190;P18462;P30450;P01891;P10316;P30456;B0UXQ0;P30512	>sp|P30453|1A34_HUMAN HLA class I histocompatibility antigen, A-34 alpha chain OS=Homo sapiens GN=HLA-A PE=1 SV=1	12	2	41.9	5.5	41.054	365	6960300	Extracellular Space
Alpha-2-macroglobulin receptor-associated protein	LRPAP1	P30533	P30533	>sp|P30533|AMRP_HUMAN Alpha-2-macroglobulin receptor-associated protein OS=Homo sapiens GN=LRPAP1 PE=1 SV=1	2	2	3.1	3.1	41.465	357	13690000	Extracellular Space
Aldehyde dehydrogenase X, mitochondrial	ALDH1B1	P30837	P30837	>sp|P30837|AL1B1_HUMAN Aldehyde dehydrogenase X, mitochondrial OS=Homo sapiens GN=ALDH1B1 PE=1 SV=3	5	4	8.5	7	57.206	517	19935000	Extracellular Space
DnaJ homolog subfamily A member 1	DNAJA1	P31689	P31689	>sp|P31689|DNJA1_HUMAN DnaJ homolog subfamily A member 1 OS=Homo sapiens GN=DNAJA1 PE=1 SV=2	4	4	12.8	12.8	44.868	397	19726000	Extracellular Space
Bifunctional purine biosynthesis protein PURH	ATIC	P31939	P31939;F5GWY2;H7C084	>sp|P31939|PUR9_HUMAN Bifunctional purine biosynthesis protein PURH OS=Homo sapiens GN=ATIC PE=1 SV=3	3	3	4.9	4.9	64.615	592	6716500	Extracellular Space
Long-chain-fatty-acid--CoA ligase 1	ACSL1	P33121	P33121;B7Z452;E7EPM6;B7Z3Z9	>sp|P33121|ACSL1_HUMAN Long-chain-fatty-acid--CoA ligase 1 OS=Homo sapiens GN=ACSL1 PE=1 SV=1	16	15	27.2	26.1	77.942	698	277660000	Extracellular Space
Catenin alpha-1	CTNNA1	P35221	P35221;G3XAM7;F8W845	>sp|P35221|CTNA1_HUMAN Catenin alpha-1 OS=Homo sapiens GN=CTNNA1 PE=1 SV=1	15	15	23.4	23.4	100.07	906	181070000	Extracellular Space
Catenin beta-1	CTNNB1	P35222	P35222;B4DGU4	>sp|P35222|CTNB1_HUMAN Catenin beta-1 OS=Homo sapiens GN=CTNNB1 PE=1 SV=1	8	5	10.8	6.3	85.496	781	44369000	Extracellular Space
Alpha-adducin	ADD1	P35611	P35611;E7ENY0;A2A3N8;Q86XM2;E7EV99;H0Y9H2	>sp|P35611|ADDA_HUMAN Alpha-adducin OS=Homo sapiens GN=ADD1 PE=1 SV=2	3	3	4.2	4.2	80.954	737	29430000	Extracellular Space
Basigin	BSG	P35613	P35613;I3L192;R4GMX5;R4GN83	>sp|P35613|BASI_HUMAN Basigin OS=Homo sapiens GN=BSG PE=1 SV=2	2	2	3.6	3.6	42.2	385	8906500	Extracellular Space
Gamma-glutamyltransferase 5	GGT5	P36269	P36269;E7EUG3;H7C1X2	>sp|P36269|GGT5_HUMAN Gamma-glutamyltransferase 5 OS=Homo sapiens GN=GGT5 PE=1 SV=2	9	9	19.1	19.1	62.26	586	168530000	Extracellular Space
V-type proton ATPase catalytic subunit A	ATP6V1A	P38606	P38606;B7Z1R5	>sp|P38606|VATA_HUMAN V-type proton ATPase catalytic subunit A OS=Homo sapiens GN=ATP6V1A PE=1 SV=2	4	4	5	5	68.303	617	18721000	Extracellular Space
Eukaryotic initiation factor 4A-III	EIF4A3	P38919	P38919	>sp|P38919|IF4A3_HUMAN Eukaryotic initiation factor 4A-III OS=Homo sapiens GN=EIF4A3 PE=1 SV=4	9	8	24.1	20.2	46.871	411	145690000	Extracellular Space
Collagen alpha-1(XV) chain	COL15A1	P39059	P39059	>sp|P39059|COFA1_HUMAN Collagen alpha-1(XV) chain OS=Homo sapiens GN=COL15A1 PE=1 SV=2	6	6	3.8	3.8	141.72	1388	79875000	Extracellular Space
Collagen alpha-1(XVIII) chain	COL18A1	P39060	P39060;H7BXV5;H7C457	>sp|P39060|COIA1_HUMAN Collagen alpha-1(XVIII) chain OS=Homo sapiens GN=COL18A1 PE=1 SV=5	13	13	9.8	9.8	178.19	1754	588130000	Extracellular Space
Acidic leucine-rich nuclear phosphoprotein 32 family member A	ANP32A	P39687	P39687;H0YN26	>sp|P39687|AN32A_HUMAN Acidic leucine-rich nuclear phosphoprotein 32 family member A OS=Homo sapiens GN=ANP32A PE=1 SV=1	2	2	8.4	8.4	28.585	249	13159000	Extracellular Space
Macrophage-capping protein	CAPG	P40121	P40121;E7ENU9;B8ZZL6;H7C0X8	>sp|P40121|CAPG_HUMAN Macrophage-capping protein OS=Homo sapiens GN=CAPG PE=1 SV=2	3	3	7.2	7.2	38.498	348	26897000	Extracellular Space
ADP-ribosylation factor-like protein 1	ARL1	P40616	P40616;B4DWW1;B4DZG7;F8VYN9;F8W1Z8	>sp|P40616|ARL1_HUMAN ADP-ribosylation factor-like protein 1 OS=Homo sapiens GN=ARL1 PE=1 SV=1	3	3	18.2	18.2	20.417	181	44896000	Extracellular Space
Peripherin	PRPH	P41219	P41219	>sp|P41219|PERI_HUMAN Peripherin OS=Homo sapiens GN=PRPH PE=1 SV=2	23	17	41.7	34	53.65	470	348900000	Extracellular Space
Protein BUD31 homolog	BUD31	P41223	P41223;C9JNV2	>sp|P41223|BUD31_HUMAN Protein BUD31 homolog OS=Homo sapiens GN=BUD31 PE=1 SV=2	2	2	6.9	6.9	17	144	4520200	Extracellular Space
3-ketoacyl-CoA thiolase, mitochondrial	ACAA2	P42765	P42765;K7EME0	>sp|P42765|THIM_HUMAN 3-ketoacyl-CoA thiolase, mitochondrial OS=Homo sapiens GN=ACAA2 PE=1 SV=2	16	16	62.2	62.2	41.924	397	734110000	Extracellular Space
Cell surface glycoprotein MUC18	MCAM	P43121	P43121	>sp|P43121|MUC18_HUMAN Cell surface glycoprotein MUC18 OS=Homo sapiens GN=MCAM PE=1 SV=2	3	3	4.5	4.5	71.607	646	9149000	Extracellular Space
Short/branched chain specific acyl-CoA dehydrogenase, mitochondrial	ACADSB	P45954	P45954;B4DQ51	>sp|P45954|ACDSB_HUMAN Short/branched chain specific acyl-CoA dehydrogenase, mitochondrial OS=Homo sapiens GN=ACADSB PE=1 SV=1	5	5	14.6	14.6	47.485	432	68495000	Extracellular Space
Large proline-rich protein BAG6	BAG6	P46379	P46379;B0UX83;F6S6P2	>sp|P46379|BAG6_HUMAN Large proline-rich protein BAG6 OS=Homo sapiens GN=BAG6 PE=1 SV=2	2	2	1.1	1.1	119.41	1132	5068700	Extracellular Space
Utrophin	UTRN	P46939	P46939	>sp|P46939|UTRO_HUMAN Utrophin OS=Homo sapiens GN=UTRN PE=1 SV=2	9	9	2.9	2.9	394.46	3433	34646000	Extracellular Space
Dolichyl-diphosphooligosaccharide--protein glycosyltransferase subunit STT3A	STT3A	P46977	P46977;E9PNQ1	>sp|P46977|STT3A_HUMAN Dolichyl-diphosphooligosaccharide--protein glycosyltransferase subunit STT3A OS=Homo sapiens GN=STT3A PE=1 SV=2	8	7	11.3	10.5	80.529	705	123310000	Extracellular Space
LIM and senescent cell antigen-like-containing domain protein 1	LIMS1	P48059	P48059;Q7Z4I7	>sp|P48059|LIMS1_HUMAN LIM and senescent cell antigen-like-containing domain protein 1 OS=Homo sapiens GN=LIMS1 PE=1 SV=4	4	4	14.2	14.2	37.251	325	19932000	Extracellular Space
Transmembrane 4 L6 family member 4	TM4SF4	P48230	P48230	>sp|P48230|T4S4_HUMAN Transmembrane 4 L6 family member 4 OS=Homo sapiens GN=TM4SF4 PE=1 SV=1	2	2	12.9	12.9	21.396	202	3575700	Extracellular Space
CD151 antigen	CD151	P48509	P48509;E9PMR4;E9PRJ3	>sp|P48509|CD151_HUMAN CD151 antigen OS=Homo sapiens GN=CD151 PE=1 SV=3	3	3	7.5	7.5	28.295	253	11732000	Extracellular Space
Nestin	NES	P48681	P48681	>sp|P48681|NEST_HUMAN Nestin OS=Homo sapiens GN=NES PE=1 SV=2	9	9	5	5	177.44	1621	114690000	Extracellular Space
CD97 antigen	CD97	P48960	P48960	>sp|P48960|CD97_HUMAN CD97 antigen OS=Homo sapiens GN=CD97 PE=1 SV=4	2	2	1.9	1.9	91.868	835	3775900	Extracellular Space
4-trimethylaminobutyraldehyde dehydrogenase	ALDH9A1	P49189	P49189;B4DXY7	>sp|P49189|AL9A1_HUMAN 4-trimethylaminobutyraldehyde dehydrogenase OS=Homo sapiens GN=ALDH9A1 PE=1 SV=3	5	5	10.9	10.9	53.801	494	45841000	Extracellular Space
Alpha-aminoadipic semialdehyde dehydrogenase	ALDH7A1	P49419	P49419;F8VS02	>sp|P49419|AL7A1_HUMAN Alpha-aminoadipic semialdehyde dehydrogenase OS=Homo sapiens GN=ALDH7A1 PE=1 SV=5	5	5	10.4	10.4	58.486	539	44651000	Extracellular Space
Very long-chain specific acyl-CoA dehydrogenase, mitochondrial	ACADVL	P49748	P49748	>sp|P49748|ACADV_HUMAN Very long-chain specific acyl-CoA dehydrogenase, mitochondrial OS=Homo sapiens GN=ACADVL PE=1 SV=1	28	28	55	55	70.389	655	1079100000	Extracellular Space
Ectonucleoside triphosphate diphosphohydrolase 1	ENTPD1	P49961	P49961;R4GMQ9	>sp|P49961|ENTP1_HUMAN Ectonucleoside triphosphate diphosphohydrolase 1 OS=Homo sapiens GN=ENTPD1 PE=1 SV=1	2	2	2	2	57.964	510	5936800	Extracellular Space
Vasodilator-stimulated phosphoprotein	VASP	P50552	P50552	>sp|P50552|VASP_HUMAN Vasodilator-stimulated phosphoprotein OS=Homo sapiens GN=VASP PE=1 SV=3	6	6	17.4	17.4	39.829	380	60710000	Extracellular Space
Dynamin-2	DNM2	P50570	P50570;F5H4R9	>sp|P50570|DYN2_HUMAN Dynamin-2 OS=Homo sapiens GN=DNM2 PE=1 SV=2	12	9	14	10.1	98.063	870	41390000	Extracellular Space
Basal cell adhesion molecule	BCAM	P50895	P50895;K7ENU8	>sp|P50895|BCAM_HUMAN Basal cell adhesion molecule OS=Homo sapiens GN=BCAM PE=1 SV=2	3	3	3.8	3.8	67.404	628	13625000	Extracellular Space
Annexin A11	ANXA11	P50995	P50995;B4DVE7	>sp|P50995|ANX11_HUMAN Annexin A11 OS=Homo sapiens GN=ANXA11 PE=1 SV=1	13	12	22.2	20.4	54.389	505	349270000	Extracellular Space
Fatty aldehyde dehydrogenase	ALDH3A2	P51648	P51648;J3QRD1	>sp|P51648|AL3A2_HUMAN Fatty aldehyde dehydrogenase OS=Homo sapiens GN=ALDH3A2 PE=1 SV=1	11	11	23.7	23.7	54.847	485	222310000	Cytoplasm
Succinate-semialdehyde dehydrogenase, mitochondrial	ALDH5A1	P51649	P51649;C9J8Q5;F5H328	>sp|P51649|SSDH_HUMAN Succinate-semialdehyde dehydrogenase, mitochondrial OS=Homo sapiens GN=ALDH5A1 PE=1 SV=2	3	3	3.4	3.4	57.214	535	16804000	Cytoplasm
ATP-citrate synthase	ACLY	P53396	P53396;B4E3P0	>sp|P53396|ACLY_HUMAN ATP-citrate synthase OS=Homo sapiens GN=ACLY PE=1 SV=3	9	9	7.3	7.3	120.84	1101	45036000	Cytoplasm
Clathrin heavy chain 2	CLTCL1	P53675	P53675;J3KR87	>sp|P53675|CLH2_HUMAN Clathrin heavy chain 2 OS=Homo sapiens GN=CLTCL1 PE=1 SV=2	19	2	9.7	0.4	187.03	1640	22378000	Cytoplasm
Sodium/potassium-transporting ATPase subunit beta-3	ATP1B3	P54709	P54709;F8WBY4;H7C547	>sp|P54709|AT1B3_HUMAN Sodium/potassium-transporting ATPase subunit beta-3 OS=Homo sapiens GN=ATP1B3 PE=1 SV=1	2	2	5	5	31.512	279	1136500	Cytoplasm
Adenylate kinase 2, mitochondrial	AK2	P54819	P54819;F8W1A4;F8VZG5;F8VY04;G3V213	>sp|P54819|KAD2_HUMAN Adenylate kinase 2, mitochondrial OS=Homo sapiens GN=AK2 PE=1 SV=2	3	3	12.1	12.1	26.477	239	4334800	Cytoplasm
Delta-1-pyrroline-5-carboxylate synthase	ALDH18A1	P54886	P54886	>sp|P54886|P5CS_HUMAN Delta-1-pyrroline-5-carboxylate synthase OS=Homo sapiens GN=ALDH18A1 PE=1 SV=2	2	2	1	1	87.301	795	5309800	Cytoplasm
Solute carrier family 12 member 2	SLC12A2	P55011	P55011;G3XAL9	>sp|P55011|S12A2_HUMAN Solute carrier family 12 member 2 OS=Homo sapiens GN=SLC12A2 PE=1 SV=1	3	3	2.1	2.1	131.45	1212	12863000	Cytoplasm
Exportin-2	CSE1L	P55060	P55060;B4DUC5	>sp|P55060|XPO2_HUMAN Exportin-2 OS=Homo sapiens GN=CSE1L PE=1 SV=3	6	6	8	8	110.42	971	24094000	Cytoplasm
IgG receptor FcRn large subunit p51	FCGRT	P55899	P55899;M0QYN9;M0QYN1;M0R220;M0R0H0;M0R0A9;M0QYM4;M0R266	>sp|P55899|FCGRN_HUMAN IgG receptor FcRn large subunit p51 OS=Homo sapiens GN=FCGRT PE=1 SV=1	3	3	5.2	5.2	39.743	365	16858000	Cytoplasm
Integrin alpha-1	ITGA1	P56199	P56199	>sp|P56199|ITA1_HUMAN Integrin alpha-1 OS=Homo sapiens GN=ITGA1 PE=1 SV=2	8	8	5.9	5.9	130.85	1179	85166000	Cytoplasm
Actin, cytoplasmic 1	ACTB	P60709	P60709;P63261;I3L4N8;I3L1U9;I3L3I0	>sp|P60709|ACTB_HUMAN Actin, cytoplasmic 1 OS=Homo sapiens GN=ACTB PE=1 SV=1	35	16	85.1	54.4	41.736	375	26118000000	Cytoplasm
Actin-related protein 3	ACTR3	P61158	P61158;B4DXW1;F5H3P5	>sp|P61158|ARP3_HUMAN Actin-related protein 3 OS=Homo sapiens GN=ACTR3 PE=1 SV=3	16	16	56.2	56.2	47.371	418	407810000	Cytoplasm
Actin-related protein 2	ACTR2	P61160	P61160;F5H6T1	>sp|P61160|ARP2_HUMAN Actin-related protein 2 OS=Homo sapiens GN=ACTR2 PE=1 SV=1	7	7	27.9	27.9	44.76	394	135340000	Cytoplasm
Alpha-centractin	ACTR1A	P61163	P61163;B4DXP9;F5H3I4;P42025;R4GMT0	>sp|P61163|ACTZ_HUMAN Alpha-centractin OS=Homo sapiens GN=ACTR1A PE=1 SV=1	4	4	11.4	11.4	42.613	376	32598000	Cytoplasm
Actin, aortic smooth muscle	ACTA2	P62736	P62736;P63267;Q5T8M7	>sp|P62736|ACTA_HUMAN Actin, aortic smooth muscle OS=Homo sapiens GN=ACTA2 PE=1 SV=1	35	2	76.9	2.9	42.009	377	1081200000	Cytoplasm
Guanine nucleotide-binding protein G(I)/G(S)/G(T) subunit beta-1	GNB1	P62873	P62873;F6UT28	>sp|P62873|GBB1_HUMAN Guanine nucleotide-binding protein G(I)/G(S)/G(T) subunit beta-1 OS=Homo sapiens GN=GNB1 PE=1 SV=3	15	8	56.8	26.5	37.377	340	202280000	Cytoplasm
Guanine nucleotide-binding protein G(I)/G(S)/G(T) subunit beta-2	GNB2	P62879	P62879;E7EP32;C9JXA5;C9JIS1;B3KPU1;C9JZN1	>sp|P62879|GBB2_HUMAN Guanine nucleotide-binding protein G(I)/G(S)/G(T) subunit beta-2 OS=Homo sapiens GN=GNB2 PE=1 SV=3	12	5	47.6	22.6	37.331	340	207840000	Cytoplasm
AP-2 complex subunit beta	AP2B1	P63010	P63010;K7EJT8	>sp|P63010|AP2B1_HUMAN AP-2 complex subunit beta OS=Homo sapiens GN=AP2B1 PE=1 SV=1	11	11	10.7	10.7	104.55	937	112070000	Cytoplasm
Actin, alpha cardiac muscle 1	ACTC1	P68032	P68032;P68133;A6NL76;Q5T8M8	>sp|P68032|ACTC_HUMAN Actin, alpha cardiac muscle 1 OS=Homo sapiens GN=ACTC1 PE=1 SV=1	36	2	76.9	7.2	42.019	377	541270000	Cytoplasm
ADP-ribosylation factor 1	ARF1	P84077	P84077;P61204;F5H423;B7ZB63	>sp|P84077|ARF1_HUMAN ADP-ribosylation factor 1 OS=Homo sapiens GN=ARF1 PE=1 SV=2	11	7	79	50.3	20.697	181	391010000	Cytoplasm
ADP-ribosylation factor 5	ARF5	P84085	P84085	>sp|P84085|ARF5_HUMAN ADP-ribosylation factor 5 OS=Homo sapiens GN=ARF5 PE=1 SV=2	6	2	38.9	10	20.529	180	6342700	Cytoplasm
Clathrin heavy chain 1	CLTC	Q00610	Q00610	>sp|Q00610|CLH1_HUMAN Clathrin heavy chain 1 OS=Homo sapiens GN=CLTC PE=1 SV=5	61	44	46.6	37.5	191.61	1675	1595300000	Cytoplasm
Spectrin beta chain, non-erythrocytic 1	SPTBN1	Q01082	Q01082	>sp|Q01082|SPTB2_HUMAN Spectrin beta chain, non-erythrocytic 1 OS=Homo sapiens GN=SPTBN1 PE=1 SV=2	106	96	53.4	49.9	274.61	2364	3944300000	Cytoplasm
Adenylyl cyclase-associated protein 1	CAP1	Q01518	Q01518	>sp|Q01518|CAP1_HUMAN Adenylyl cyclase-associated protein 1 OS=Homo sapiens GN=CAP1 PE=1 SV=5	16	16	38.5	38.5	51.901	475	270110000	Cytoplasm
Collagen alpha-3(IV) chain	COL4A3	Q01955	Q01955	>sp|Q01955|CO4A3_HUMAN Collagen alpha-3(IV) chain OS=Homo sapiens GN=COL4A3 PE=1 SV=3	3	2	0.7	0.4	161.81	1670	20910000	Cytoplasm
Methylmalonate-semialdehyde dehydrogenase [acylating], mitochondrial	ALDH6A1	Q02252	Q02252;J3KNU8	>sp|Q02252|MMSA_HUMAN Methylmalonate-semialdehyde dehydrogenase [acylating], mitochondrial OS=Homo sapiens GN=ALDH6A1 PE=1 SV=2	10	10	15.7	15.7	57.839	535	145540000	Cytoplasm
A-kinase anchor protein 12	AKAP12	Q02952	Q02952	>sp|Q02952|AKA12_HUMAN A-kinase anchor protein 12 OS=Homo sapiens GN=AKAP12 PE=1 SV=4	2	2	0.6	0.6	191.48	1782	7035700	Cytoplasm
Caveolin-1	CAV1	Q03135	Q03135;E9PCT5;C9JKI3	>sp|Q03135|CAV1_HUMAN Caveolin-1 OS=Homo sapiens GN=CAV1 PE=1 SV=4	9	9	48.9	48.9	20.471	178	491900000	Cytoplasm
Complement factor H-related protein 1	CFHR1	Q03591	Q03591;B1AKG0	>sp|Q03591|FHR1_HUMAN Complement factor H-related protein 1 OS=Homo sapiens GN=CFHR1 PE=1 SV=2	8	5	30.9	20.3	37.65	330	58126000	Cytoplasm
Aldo-keto reductase family 1 member C1	AKR1C1	Q04828	Q04828;P52895;B4DK69;H0Y804;P42330;S4R3Z2;B4DL37	>sp|Q04828|AK1C1_HUMAN Aldo-keto reductase family 1 member C1 OS=Homo sapiens GN=AKR1C1 PE=1 SV=1	11	6	23.2	12.4	36.788	323	141320000	Cytoplasm
Collagen alpha-1(XIV) chain	COL14A1	Q05707	Q05707	>sp|Q05707|COEA1_HUMAN Collagen alpha-1(XIV) chain OS=Homo sapiens GN=COL14A1 PE=1 SV=3	76	76	55.9	55.9	193.51	1796	13065000000	Cytoplasm
Aldehyde oxidase	AOX1	Q06278	Q06278	>sp|Q06278|ADO_HUMAN Aldehyde oxidase OS=Homo sapiens GN=AOX1 PE=2 SV=2	4	4	3	3	147.92	1338	6808400	Cytoplasm
Dermatopontin	DPT	Q07507	Q07507	>sp|Q07507|DERM_HUMAN Dermatopontin OS=Homo sapiens GN=DPT PE=2 SV=2	10	10	67.2	67.2	24.005	201	1736000000	Cytoplasm
Prolow-density lipoprotein receptor-related protein 1	LRP1	Q07954	Q07954	>sp|Q07954|LRP1_HUMAN Prolow-density lipoprotein receptor-related protein 1 OS=Homo sapiens GN=LRP1 PE=1 SV=2	11	11	3	3	504.6	4544	61095000	Cytoplasm
Rho GTPase-activating protein 1	ARHGAP1	Q07960	Q07960;H0YE29;E9PNR6	>sp|Q07960|RHG01_HUMAN Rho GTPase-activating protein 1 OS=Homo sapiens GN=ARHGAP1 PE=1 SV=1	12	12	30.8	30.8	50.435	439	253320000	Cytoplasm
ATP-dependent RNA helicase A	DHX9	Q08211	Q08211	>sp|Q08211|DHX9_HUMAN ATP-dependent RNA helicase A OS=Homo sapiens GN=DHX9 PE=1 SV=4	25	25	22.8	22.8	140.96	1270	344430000	Cytoplasm
Galectin-3-binding protein	LGALS3BP	Q08380	Q08380;K7EP36;K7EKQ5;K7ESM3	>sp|Q08380|LG3BP_HUMAN Galectin-3-binding protein OS=Homo sapiens GN=LGALS3BP PE=1 SV=1	8	8	15.2	15.2	65.33	585	104790000	Cytoplasm
Leukocyte surface antigen CD47	CD47	Q08722	Q08722	>sp|Q08722|CD47_HUMAN Leukocyte surface antigen CD47 OS=Homo sapiens GN=CD47 PE=1 SV=1	3	3	5.9	5.9	35.213	323	53714000	Cytoplasm
Acyl-coenzyme A synthetase ACSM2A, mitochondrial	ACSM2A	Q08AH3	Q08AH3;Q68CK6;E7EPS5;H3BNJ9;H3BM61;I3L2Y5;H3BQ84;I3L438	>sp|Q08AH3|ACS2A_HUMAN Acyl-coenzyme A synthetase ACSM2A, mitochondrial OS=Homo sapiens GN=ACSM2A PE=1 SV=2	2	2	2.8	2.8	64.222	577	3169300	Cytoplasm
Neuroblast differentiation-associated protein AHNAK	AHNAK	Q09666	Q09666	>sp|Q09666|AHNK_HUMAN Neuroblast differentiation-associated protein AHNAK OS=Homo sapiens GN=AHNAK PE=1 SV=2	67	66	30.8	30.4	629.09	5890	1917100000	Cytoplasm
Nexilin	NEXN	Q0ZGT2	Q0ZGT2;H7BXY5;E7EUA0	>sp|Q0ZGT2|NEXN_HUMAN Nexilin OS=Homo sapiens GN=NEXN PE=1 SV=1	5	5	4.4	4.4	80.657	675	22023000	Cytoplasm
Aspartyl/asparaginyl beta-hydroxylase	ASPH	Q12797	Q12797	>sp|Q12797|ASPH_HUMAN Aspartyl/asparaginyl beta-hydroxylase OS=Homo sapiens GN=ASPH PE=1 SV=3	13	13	18.2	18.2	85.862	758	223470000	Cytoplasm
EGF-containing fibulin-like extracellular matrix protein 1	EFEMP1	Q12805	Q12805;B4DW75	>sp|Q12805|FBLN3_HUMAN EGF-containing fibulin-like extracellular matrix protein 1 OS=Homo sapiens GN=EFEMP1 PE=1 SV=2	9	9	21.7	21.7	54.64	493	210240000	Cytoplasm
Aminoacyl tRNA synthase complex-interacting multifunctional protein 1	AIMP1	Q12904	Q12904;D6R937	>sp|Q12904|AIMP1_HUMAN Aminoacyl tRNA synthase complex-interacting multifunctional protein 1 OS=Homo sapiens GN=AIMP1 PE=1 SV=2	2	2	3.8	3.8	34.352	312	7840200	Cytoplasm
Disks large homolog 1	DLG1	Q12959	Q12959;E7EQD7	>sp|Q12959|DLG1_HUMAN Disks large homolog 1 OS=Homo sapiens GN=DLG1 PE=1 SV=2	2	2	2.1	2.1	100.45	904	2032000	Cytoplasm
Aminoacyl tRNA synthase complex-interacting multifunctional protein 2	AIMP2	Q13155	Q13155;F8W950;A8MU58	>sp|Q13155|AIMP2_HUMAN Aminoacyl tRNA synthase complex-interacting multifunctional protein 2 OS=Homo sapiens GN=AIMP2 PE=1 SV=2	3	3	5	5	35.348	320	12625000	Cytoplasm
Chromobox protein homolog 3	CBX3	Q13185	Q13185;S4R2Y4	>sp|Q13185|CBX3_HUMAN Chromobox protein homolog 3 OS=Homo sapiens GN=CBX3 PE=1 SV=4	9	9	56.8	56.8	20.811	183	158020000	Cytoplasm
Serine-protein kinase ATM	ATM	Q13315	Q13315	>sp|Q13315|ATM_HUMAN Serine-protein kinase ATM OS=Homo sapiens GN=ATM PE=1 SV=3	2	2	0.3	0.3	350.71	3056	9766300	Cytoplasm
C-terminal-binding protein 1	CTBP1	Q13363	Q13363;D6RAX2;H0Y8W7;E7EPF8;E7ESU7;E9PGB1	>sp|Q13363|CTBP1_HUMAN C-terminal-binding protein 1 OS=Homo sapiens GN=CTBP1 PE=1 SV=2	7	6	17.5	15.9	47.535	440	29982000	Cytoplasm
Integrin-linked protein kinase	ILK	Q13418	Q13418;B7Z418;B7Z1I0	>sp|Q13418|ILK_HUMAN Integrin-linked protein kinase OS=Homo sapiens GN=ILK PE=1 SV=2	14	14	29	29	51.419	452	306680000	Cytoplasm
Beta-2-syntrophin	SNTB2	Q13425	Q13425;Q13884;H0YCS0	>sp|Q13425|SNTB2_HUMAN Beta-2-syntrophin OS=Homo sapiens GN=SNTB2 PE=1 SV=1	3	3	3	3	57.949	540	17104000	Cytoplasm
Acid ceramidase	ASAH1	Q13510	Q13510;E7EMM4;E7ERV9	>sp|Q13510|ASAH1_HUMAN Acid ceramidase OS=Homo sapiens GN=ASAH1 PE=1 SV=5	6	6	13.7	13.7	44.659	395	67565000	Cytoplasm
Spectrin alpha chain, non-erythrocytic 1	SPTAN1	Q13813	Q13813;A6NG51	>sp|Q13813|SPTN1_HUMAN Spectrin alpha chain, non-erythrocytic 1 OS=Homo sapiens GN=SPTAN1 PE=1 SV=3	110	110	50	50	284.54	2472	3900200000	Cytoplasm
Spliceosome RNA helicase DDX39B	DDX39B	Q13838	Q13838;Q5STU3;F8VQ10;F6WLT2;F6TRA5;F6UN21;B4DP52;F6S4E6;F6QYI9;F6U6E2	>sp|Q13838|DX39B_HUMAN Spliceosome RNA helicase DDX39B OS=Homo sapiens GN=DDX39B PE=1 SV=1	7	4	25.7	13.6	48.991	428	29468000	Cytoplasm
Lysosome membrane protein 2	SCARB2	Q14108	Q14108	>sp|Q14108|SCRB2_HUMAN Lysosome membrane protein 2 OS=Homo sapiens GN=SCARB2 PE=1 SV=2	5	5	9.6	9.6	54.29	478	25526000	Cytoplasm
Malectin	MLEC	Q14165	Q14165;F5H1S8;H0YG07;F5GX14	>sp|Q14165|MLEC_HUMAN Malectin OS=Homo sapiens GN=MLEC PE=1 SV=1	5	5	16.8	16.8	32.233	292	63683000	Cytoplasm
Src substrate cortactin	CTTN	Q14247	Q14247;B4E358;H0YCD9;H7C314;E9PP90;E9PKG3	>sp|Q14247|SRC8_HUMAN Src substrate cortactin OS=Homo sapiens GN=CTTN PE=1 SV=2	3	3	5.1	5.1	61.585	550	17549000	Cytoplasm
Caprin-1	CAPRIN1	Q14444	Q14444;G3V153	>sp|Q14444|CAPR1_HUMAN Caprin-1 OS=Homo sapiens GN=CAPRIN1 PE=1 SV=2	4	4	7.2	7.2	78.365	709	23565000	Cytoplasm
Chromodomain-helicase-DNA-binding protein 4	CHD4	Q14839	Q14839;F5GWX5	>sp|Q14839|CHD4_HUMAN Chromodomain-helicase-DNA-binding protein 4 OS=Homo sapiens GN=CHD4 PE=1 SV=2	5	5	2.4	2.4	218	1912	26183000	Cytoplasm
Sarcolemmal membrane-associated protein	SLMAP	Q14BN4	Q14BN4;H7BZK0;H7C3M8;B7Z964;C9JA20	>sp|Q14BN4|SLMAP_HUMAN Sarcolemmal membrane-associated protein OS=Homo sapiens GN=SLMAP PE=1 SV=1	2	2	1.6	1.6	95.197	828	2741600	Cytoplasm
116 kDa U5 small nuclear ribonucleoprotein component	EFTUD2	Q15029	Q15029;K7EJ81;K7EP67	>sp|Q15029|U5S1_HUMAN 116 kDa U5 small nuclear ribonucleoprotein component OS=Homo sapiens GN=EFTUD2 PE=1 SV=1	11	11	14	14	109.43	972	74308000	Cytoplasm
ADP-ribosylation factor-like protein 6-interacting protein 1	ARL6IP1	Q15041	Q15041;F5GXP4;H3BTX6	>sp|Q15041|AR6P1_HUMAN ADP-ribosylation factor-like protein 6-interacting protein 1 OS=Homo sapiens GN=ARL6IP1 PE=1 SV=2	5	2	24.6	3	23.362	203	10556000	Cytoplasm
Zinc transporter ZIP14	SLC39A14	Q15043	Q15043;E5RIP4	>sp|Q15043|S39AE_HUMAN Zinc transporter ZIP14 OS=Homo sapiens GN=SLC39A14 PE=1 SV=3	2	2	4.1	4.1	54.212	492	2734000	Cytoplasm
Peroxisomal acyl-coenzyme A oxidase 1	ACOX1	Q15067	Q15067	>sp|Q15067|ACOX1_HUMAN Peroxisomal acyl-coenzyme A oxidase 1 OS=Homo sapiens GN=ACOX1 PE=1 SV=3	10	10	18.9	18.9	74.423	660	144960000	Cytoplasm
Vesicle-associated membrane protein 3	VAMP3	Q15836	Q15836	>sp|Q15836|VAMP3_HUMAN Vesicle-associated membrane protein 3 OS=Homo sapiens GN=VAMP3 PE=1 SV=3	2	2	16	16	11.309	100	1335700	Cytoplasm
Zyxin	ZYX	Q15942	Q15942;H0Y2Y8;B4DQR8;B4DQX7	>sp|Q15942|ZYX_HUMAN Zyxin OS=Homo sapiens GN=ZYX PE=1 SV=1	3	3	1.9	1.9	61.277	572	23142000	Cytoplasm
Extracellular matrix protein 1	ECM1	Q16610	Q16610	>sp|Q16610|ECM1_HUMAN Extracellular matrix protein 1 OS=Homo sapiens GN=ECM1 PE=1 SV=2	3	3	4.8	4.8	60.673	540	8804100	Cytoplasm
Membrane primary amine oxidase	AOC3	Q16853	Q16853	>sp|Q16853|AOC3_HUMAN Membrane primary amine oxidase OS=Homo sapiens GN=AOC3 PE=1 SV=3	11	11	14.3	14.3	84.621	763	439080000	Cytoplasm
Collagen alpha-1(XXVIII) chain	COL28A1	Q2UY09	Q2UY09	>sp|Q2UY09|COSA1_HUMAN Collagen alpha-1(XXVIII) chain OS=Homo sapiens GN=COL28A1 PE=2 SV=2	5	5	5.9	5.9	116.66	1125	64884000	Cytoplasm
AGR2	AGR2	Q4JM47	Q4JM47;O95994;B5MC07;H7C3Z9;C9J3E2	>tr|Q4JM47|Q4JM47_HUMAN AGR2 OS=Homo sapiens GN=AGR2 PE=2 SV=1	9	9	46.7	46.7	22.237	195	396420000	Cytoplasm
Placenta-specific protein 9	PLAC9	Q5JTB6	Q5JTB6;Q5JTB4	>sp|Q5JTB6|PLAC9_HUMAN Placenta-specific protein 9 OS=Homo sapiens GN=PLAC9 PE=2 SV=1	3	3	21.6	21.6	10.309	97	20686000	Cytoplasm
Alanine--tRNA ligase, mitochondrial	AARS2	Q5JTZ9	Q5JTZ9	>sp|Q5JTZ9|SYAM_HUMAN Alanine--tRNA ligase, mitochondrial OS=Homo sapiens GN=AARS2 PE=1 SV=1	2	2	0.8	0.8	107.34	985	2081600	Cytoplasm
Guanine nucleotide-binding protein G(s) subunit alpha isoforms XLas	GNAS	Q5JWF2	Q5JWF2;P63092;S4R379;S4R3S2;S4R3E3;S4R3F3	>sp|Q5JWF2|GNAS1_HUMAN Guanine nucleotide-binding protein G(s) subunit alpha isoforms XLas OS=Homo sapiens GN=GNAS PE=1 SV=2	8	7	8.8	7.7	111.02	1037	87541000	Cytoplasm
C-terminal-binding protein 2	CTBP2	Q5SQP8	Q5SQP8;P56545;H0Y8U5	>tr|Q5SQP8|Q5SQP8_HUMAN C-terminal-binding protein 2 OS=Homo sapiens GN=CTBP2 PE=2 SV=1	3	2	3.9	2.5	56.101	513	2567300	Cytoplasm
Acyl-Coenzyme A dehydrogenase, C-4 to C-12 straight chain, isoform CRA_a	ACADM	Q5T4U5	Q5T4U5;P11310;B7Z9I1;B4DJE7	>tr|Q5T4U5|Q5T4U5_HUMAN Acyl-Coenzyme A dehydrogenase, C-4 to C-12 straight chain, isoform CRA_a OS=Homo sapiens GN=ACADM PE=2 SV=1	2	2	2.9	2.9	50.27	454	2756900	Cytoplasm
Zinc finger protein 648	ZNF648	Q5T619	Q5T619	>sp|Q5T619|ZN648_HUMAN Zinc finger protein 648 OS=Homo sapiens GN=ZNF648 PE=2 SV=1	2	2	2.1	2.1	62.34	568	62489000	Cytoplasm
Acyl-CoA-binding domain-containing protein 5	ACBD5	Q5T8D3	Q5T8D3;B7Z2A7	>sp|Q5T8D3|ACBD5_HUMAN Acyl-CoA-binding domain-containing protein 5 OS=Homo sapiens GN=ACBD5 PE=1 SV=1	2	2	2.1	2.1	60.091	534	1259600	Cytoplasm
Adenylate kinase isoenzyme 1	AK1	Q5T9B7	Q5T9B7;P00568;H0YID2	>tr|Q5T9B7|Q5T9B7_HUMAN Adenylate kinase isoenzyme 1 OS=Homo sapiens GN=AK1 PE=2 SV=1	2	2	6.7	6.7	23.411	210	8958800	Cytoplasm
Cancer-related nucleoside-triphosphatase	NTPCR	Q5TDF0	Q5TDF0;Q9BSD7	>tr|Q5TDF0|Q5TDF0_HUMAN Cancer-related nucleoside-triphosphatase OS=Homo sapiens GN=NTPCR PE=2 SV=1	3	3	14.5	14.5	25.072	228	6059200	Cytoplasm
Pleckstrin homology domain-containing family A member 6	PLEKHA6	Q5VTI5	Q5VTI5;Q9Y2H5	>tr|Q5VTI5|Q5VTI5_HUMAN Pleckstrin homology domain-containing family A member 6 OS=Homo sapiens GN=PLEKHA6 PE=2 SV=1	3	3	1.2	1.2	119.29	1068	31821000	Cytoplasm
Uncharacterized protein C9orf84	C9orf84	Q5VXU9	Q5VXU9;A6PVK7	>sp|Q5VXU9|CI084_HUMAN Uncharacterized protein C9orf84 OS=Homo sapiens GN=C9orf84 PE=2 SV=1	2	2	0.8	0.8	165.2	1444	12530000	Cytoplasm
Tensin-3	TNS3	Q68CZ2	Q68CZ2;E7ERH3;Q63HR2;C9JVR1;F8VV64	>sp|Q68CZ2|TENS3_HUMAN Tensin-3 OS=Homo sapiens GN=TNS3 PE=1 SV=2	4	2	1.9	0.5	155.26	1445	3659300	Cytoplasm
Atlastin-3	ATL3	Q6DD88	Q6DD88;F5H6I7;C9JUU1	>sp|Q6DD88|ATLA3_HUMAN Atlastin-3 OS=Homo sapiens GN=ATL3 PE=1 SV=1	8	8	19	19	60.541	541	79141000	Cytoplasm
Ragulator complex protein LAMTOR1	LAMTOR1	Q6IAA8	Q6IAA8;F5H3Y3;F5GX19	>sp|Q6IAA8|LTOR1_HUMAN Ragulator complex protein LAMTOR1 OS=Homo sapiens GN=LAMTOR1 PE=1 SV=2	2	2	7.5	7.5	17.745	161	3628100	Cytoplasm
Centrosomal protein of 85 kDa	CEP85	Q6P2H3	Q6P2H3;F8W7K4;H7BZW2	>sp|Q6P2H3|CEP85_HUMAN Centrosomal protein of 85 kDa OS=Homo sapiens GN=CEP85 PE=1 SV=1	2	2	1	1	85.638	762	11398000	Cytoplasm
Apolipoprotein A-V	APOA5	Q6Q788	Q6Q788;C9JZZ0	>sp|Q6Q788|APOA5_HUMAN Apolipoprotein A-V OS=Homo sapiens GN=APOA5 PE=1 SV=1	2	2	2.7	2.7	41.212	366	55614000	Cytoplasm
Kinectin	KTN1	Q86UP2	Q86UP2	>sp|Q86UP2|KTN1_HUMAN Kinectin OS=Homo sapiens GN=KTN1 PE=1 SV=1	5	5	3.9	3.9	156.27	1357	17113000	Cytoplasm
Scavenger receptor cysteine-rich type 1 protein M130	CD163	Q86VB7	Q86VB7;C9JHR8;F5GZZ9;H0YGZ7	>sp|Q86VB7|C163A_HUMAN Scavenger receptor cysteine-rich type 1 protein M130 OS=Homo sapiens GN=CD163 PE=1 SV=2	2	2	1.5	1.5	125.45	1156	5188500	Cytoplasm
Uncharacterized protein C19orf68	C19orf68	Q86XI8	Q86XI8	>sp|Q86XI8|CS068_HUMAN Uncharacterized protein C19orf68 OS=Homo sapiens GN=C19orf68 PE=1 SV=2	2	2	1.3	1.3	70.072	627	17081000	Cytoplasm
V-set and immunoglobulin domain-containing protein 1	VSIG1	Q86XK7	Q86XK7	>sp|Q86XK7|VSIG1_HUMAN V-set and immunoglobulin domain-containing protein 1 OS=Homo sapiens GN=VSIG1 PE=1 SV=1	2	2	2.6	2.6	41.811	387	3183900	Cytoplasm
Adipocyte enhancer-binding protein 1	AEBP1	Q8IUX7	Q8IUX7	>sp|Q8IUX7|AEBP1_HUMAN Adipocyte enhancer-binding protein 1 OS=Homo sapiens GN=AEBP1 PE=1 SV=1	22	22	20.9	20.9	130.93	1158	1040500000	Cytoplasm
Aldehyde dehydrogenase family 16 member A1	ALDH16A1	Q8IZ83	Q8IZ83;F5H4B6;F8WBH3	>sp|Q8IZ83|A16A1_HUMAN Aldehyde dehydrogenase family 16 member A1 OS=Homo sapiens GN=ALDH16A1 PE=1 SV=2	2	2	1.6	1.6	85.126	802	13952000	Cytoplasm
Armadillo repeat-containing protein 10	ARMC10	Q8N2F6	Q8N2F6;C9J5N7;H7BXQ8	>sp|Q8N2F6|ARM10_HUMAN Armadillo repeat-containing protein 10 OS=Homo sapiens GN=ARMC10 PE=1 SV=1	2	2	4.7	4.7	37.54	343	2573900	Cytoplasm
Protein enabled homolog	ENAH	Q8N8S7	Q8N8S7	>sp|Q8N8S7|ENAH_HUMAN Protein enabled homolog OS=Homo sapiens GN=ENAH PE=1 SV=2	2	2	1.7	1.7	66.509	591	3586500	Cytoplasm
Protein BANP	BANP	Q8N9N5	Q8N9N5	>sp|Q8N9N5|BANP_HUMAN Protein BANP OS=Homo sapiens GN=BANP PE=1 SV=3	2	2	2.3	2.3	56.494	519	367280	Cytoplasm
ATPase family AAA domain-containing protein 1	ATAD1	Q8NBU5	Q8NBU5;B4E2J1	>sp|Q8NBU5|ATAD1_HUMAN ATPase family AAA domain-containing protein 1 OS=Homo sapiens GN=ATAD1 PE=1 SV=1	2	2	4.4	4.4	40.744	361	7132800	Cytoplasm
ATP-binding cassette sub-family F member 1	ABCF1	Q8NE71	Q8NE71;H0YGW7	>sp|Q8NE71|ABCF1_HUMAN ATP-binding cassette sub-family F member 1 OS=Homo sapiens GN=ABCF1 PE=1 SV=2	2	2	1.5	1.5	95.925	845	5142200	Cytoplasm
Alpha/beta hydrolase domain-containing protein 11	ABHD11	Q8NFV4	Q8NFV4	>sp|Q8NFV4|ABHDB_HUMAN Alpha/beta hydrolase domain-containing protein 11 OS=Homo sapiens GN=ABHD11 PE=2 SV=1	3	3	9.2	9.2	34.69	315	8250900	Cytoplasm
Atlastin-2	ATL2	Q8NHH9	Q8NHH9;B7Z7X8;H7C3A2;C9JC25	>sp|Q8NHH9|ATLA2_HUMAN Atlastin-2 OS=Homo sapiens GN=ATL2 PE=1 SV=2	2	2	1.5	1.5	66.228	583	16953000	Cytoplasm
DEP domain-containing mTOR-interacting protein	DEPTOR	Q8TB45	Q8TB45	>sp|Q8TB45|DPTOR_HUMAN DEP domain-containing mTOR-interacting protein OS=Homo sapiens GN=DEPTOR PE=1 SV=2	2	2	2.4	2.4	46.293	409	1728300	Cytoplasm
Protein POF1B	POF1B	Q8WVV4	Q8WVV4;F2Z2D5	>sp|Q8WVV4|POF1B_HUMAN Protein POF1B OS=Homo sapiens GN=POF1B PE=1 SV=3	4	4	6.1	6.1	68.064	589	16741000	mitochondrial
Ataxin-2-like protein	ATXN2L	Q8WWM7	Q8WWM7;H3BUF6;H3BSK9;H3BUE3	>sp|Q8WWM7|ATX2L_HUMAN Ataxin-2-like protein OS=Homo sapiens GN=ATXN2L PE=1 SV=2	2	2	1	1	113.37	1075	10155000	mitochondrial
Palladin	PALLD	Q8WX93	Q8WX93;H0YA05	>sp|Q8WX93|PALLD_HUMAN Palladin OS=Homo sapiens GN=PALLD PE=1 SV=3	8	8	5.4	5.4	150.56	1383	110070000	mitochondrial
Beta-catenin-like protein 1	CTNNBL1	Q8WYA6	Q8WYA6;B4DE16	>sp|Q8WYA6|CTBL1_HUMAN Beta-catenin-like protein 1 OS=Homo sapiens GN=CTNNBL1 PE=1 SV=1	2	2	1.4	1.4	65.173	563	4936300	mitochondrial
ATP-dependent RNA helicase DDX1	DDX1	Q92499	Q92499	>sp|Q92499|DDX1_HUMAN ATP-dependent RNA helicase DDX1 OS=Homo sapiens GN=DDX1 PE=1 SV=2	3	3	3.9	3.9	82.431	740	57393000	mitochondrial
Protein FAM3C	FAM3C	Q92520	Q92520;C9JMN4;C9JP35	>sp|Q92520|FAM3C_HUMAN Protein FAM3C OS=Homo sapiens GN=FAM3C PE=1 SV=1	2	2	7.5	7.5	24.68	227	16203000	mitochondrial
Nicastrin	NCSTN	Q92542	Q92542;E7ENA9;F6Y097;H0Y3Z4;H0Y6T7	>sp|Q92542|NICA_HUMAN Nicastrin OS=Homo sapiens GN=NCSTN PE=1 SV=2	3	3	5.2	5.2	78.41	709	24427000	mitochondrial
Probable ubiquitin carboxyl-terminal hydrolase FAF-X	USP9X	Q93008	Q93008;O00507	>sp|Q93008|USP9X_HUMAN Probable ubiquitin carboxyl-terminal hydrolase FAF-X OS=Homo sapiens GN=USP9X PE=1 SV=3	2	2	0.5	0.5	292.28	2570	1607600	mitochondrial
Coiled-coil domain-containing protein 47	CCDC47	Q96A33	Q96A33	>sp|Q96A33|CCD47_HUMAN Coiled-coil domain-containing protein 47 OS=Homo sapiens GN=CCDC47 PE=1 SV=1	2	2	3.7	3.7	55.873	483	12398000	mitochondrial
BTB/POZ domain-containing protein KCTD12	KCTD12	Q96CX2	Q96CX2	>sp|Q96CX2|KCD12_HUMAN BTB/POZ domain-containing protein KCTD12 OS=Homo sapiens GN=KCTD12 PE=1 SV=1	7	7	21.8	21.8	35.7	325	52183000	mitochondrial
Ceramide synthase 2	CERS2	Q96G23	Q96G23;Q5SZE1;Q5SZE4;H0YKH6;Q5SZE3;Q5SZE2	>sp|Q96G23|CERS2_HUMAN Ceramide synthase 2 OS=Homo sapiens GN=CERS2 PE=1 SV=1	2	2	2.4	2.4	44.876	380	18849000	mitochondrial
UPF0420 protein C16orf58	C16orf58	Q96GQ5	Q96GQ5;H3BSM7;H3BR29;B4DJP2;H3BS97;H3BTA0;I3L2V0	>sp|Q96GQ5|CP058_HUMAN UPF0420 protein C16orf58 OS=Homo sapiens GN=C16orf58 PE=1 SV=2	3	3	2.8	2.8	51.017	468	2512300	mitochondrial
Cysteine-rich with EGF-like domain protein 1	CRELD1	Q96HD1	Q96HD1	>sp|Q96HD1|CREL1_HUMAN Cysteine-rich with EGF-like domain protein 1 OS=Homo sapiens GN=CRELD1 PE=1 SV=3	2	2	3.8	3.8	45.439	420	4869700	mitochondrial
Putative adenosylhomocysteinase 3	AHCYL2	Q96HN2	Q96HN2;F8W7N8;O43865;H0Y8B3;D7UEQ7	>sp|Q96HN2|SAHH3_HUMAN Putative adenosylhomocysteinase 3 OS=Homo sapiens GN=AHCYL2 PE=1 SV=1	2	2	2.1	2.1	66.72	611	3126800	mitochondrial
Receptor expression-enhancing protein 6	REEP6	Q96HR9	Q96HR9;A8MWX0;A8MXN1	>sp|Q96HR9|REEP6_HUMAN Receptor expression-enhancing protein 6 OS=Homo sapiens GN=REEP6 PE=1 SV=1	3	3	11.4	11.4	20.733	184	14457000	mitochondrial
DDRGK domain-containing protein 1	DDRGK1	Q96HY6	Q96HY6	>sp|Q96HY6|DDRGK_HUMAN DDRGK domain-containing protein 1 OS=Homo sapiens GN=DDRGK1 PE=1 SV=2	3	3	9.9	9.9	35.61	314	10325000	mitochondrial
Alpha/beta hydrolase domain-containing protein 14B	ABHD14B	Q96IU4	Q96IU4;F8W9U3;B4DQI4	>sp|Q96IU4|ABHEB_HUMAN Alpha/beta hydrolase domain-containing protein 14B OS=Homo sapiens GN=ABHD14B PE=1 SV=1	7	7	45.2	45.2	22.345	210	166040000	mitochondrial
Carboxypeptidase B2	CPB2	Q96IY4	Q96IY4	>sp|Q96IY4|CBPB2_HUMAN Carboxypeptidase B2 OS=Homo sapiens GN=CPB2 PE=1 SV=2	3	3	4.7	4.7	48.424	423	10284000	mitochondrial
Synaptic vesicle membrane protein VAT-1 homolog	VAT1	Q99536	Q99536;B4DPX4;B0AZP7	>sp|Q99536|VAT1_HUMAN Synaptic vesicle membrane protein VAT-1 homolog OS=Homo sapiens GN=VAT1 PE=1 SV=2	10	10	27	27	41.92	393	326300000	mitochondrial
Collagen alpha-1(XII) chain	COL12A1	Q99715	Q99715;D6RGG3	>sp|Q99715|COCA1_HUMAN Collagen alpha-1(XII) chain OS=Homo sapiens GN=COL12A1 PE=1 SV=2	66	66	27.2	27.2	333.14	3063	2112700000	mitochondrial
Sigma non-opioid intracellular receptor 1	SIGMAR1	Q99720	Q99720;Q5T1J1	>sp|Q99720|SGMR1_HUMAN Sigma non-opioid intracellular receptor 1 OS=Homo sapiens GN=SIGMAR1 PE=1 SV=1	2	2	8.1	8.1	25.127	223	7535200	mitochondrial
Uncharacterized protein C17orf62	C17orf62	Q9BQA9	Q9BQA9;J3KSJ5;J3QRG5;J3QKS6;J3QLB7;J3QRZ2;J3KTF4;J3QS53;H0Y2X1	>sp|Q9BQA9|CQ062_HUMAN Uncharacterized protein C17orf62 OS=Homo sapiens GN=C17orf62 PE=1 SV=1	3	3	7.5	7.5	20.774	187	5748200	mitochondrial
ADP-dependent glucokinase	ADPGK	Q9BRR6	Q9BRR6;H3BRS6	>sp|Q9BRR6|ADPGK_HUMAN ADP-dependent glucokinase OS=Homo sapiens GN=ADPGK PE=1 SV=1	2	2	2.6	2.6	54.088	497	5662000	mitochondrial
Redox-regulatory protein FAM213A	FAM213A	Q9BRX8	Q9BRX8	>sp|Q9BRX8|F213A_HUMAN Redox-regulatory protein FAM213A OS=Homo sapiens GN=FAM213A PE=1 SV=3	3	3	8.7	8.7	25.764	229	12427000	mitochondrial
Agmatinase, mitochondrial	AGMAT	Q9BSE5	Q9BSE5	>sp|Q9BSE5|SPEB_HUMAN Agmatinase, mitochondrial OS=Homo sapiens GN=AGMAT PE=1 SV=2	4	4	7.7	7.7	37.66	352	31079000	mitochondrial
Protein PBDC1	PBDC1	Q9BVG4	Q9BVG4	>sp|Q9BVG4|PBDC1_HUMAN Protein PBDC1 OS=Homo sapiens GN=PBDC1 PE=1 SV=1	2	2	4.3	4.3	26.056	233	2708400	mitochondrial
Sorbin and SH3 domain-containing protein 1	SORBS1	Q9BX66	Q9BX66	>sp|Q9BX66|SRBS1_HUMAN Sorbin and SH3 domain-containing protein 1 OS=Homo sapiens GN=SORBS1 PE=1 SV=3	5	5	2.8	2.8	142.51	1292	37005000	mitochondrial
Complement C1q tumor necrosis factor-related protein 5	C1QTNF5	Q9BXJ0	Q9BXJ0	>sp|Q9BXJ0|C1QT5_HUMAN Complement C1q tumor necrosis factor-related protein 5 OS=Homo sapiens GN=C1QTNF5 PE=1 SV=1	2	2	6.2	6.2	25.298	243	12174000	mitochondrial
Asporin	ASPN	Q9BXN1	Q9BXN1	>sp|Q9BXN1|ASPN_HUMAN Asporin OS=Homo sapiens GN=ASPN PE=1 SV=2	28	28	67.4	67.4	43.417	380	6048800000	mitochondrial
Oxysterol-binding protein-related protein 8	OSBPL8	Q9BZF1	Q9BZF1;F8VQX7;F8VUA7	>sp|Q9BZF1|OSBL8_HUMAN Oxysterol-binding protein-related protein 8 OS=Homo sapiens GN=OSBPL8 PE=1 SV=3	2	2	0.9	0.9	101.19	889	1476100	mitochondrial
Crooked neck-like protein 1	CRNKL1	Q9BZJ0	Q9BZJ0;Q5JY65	>sp|Q9BZJ0|CRNL1_HUMAN Crooked neck-like protein 1 OS=Homo sapiens GN=CRNKL1 PE=1 SV=4	2	2	0.9	0.9	100.45	848	2063500	mitochondrial
Apoptosis inhibitor 5	API5	Q9BZZ5	Q9BZZ5;B4E283;G3V1C3	>sp|Q9BZZ5|API5_HUMAN Apoptosis inhibitor 5 OS=Homo sapiens GN=API5 PE=1 SV=3	2	2	3.4	3.4	59.004	524	3743500	mitochondrial
Protein dpy-30 homolog	DPY30	Q9C005	Q9C005	>sp|Q9C005|DPY30_HUMAN Protein dpy-30 homolog OS=Homo sapiens GN=DPY30 PE=1 SV=1	3	3	36.4	36.4	11.25	99	6286700	mitochondrial
Magnesium transporter protein 1	MAGT1	Q9H0U3	Q9H0U3;Q6P577	>sp|Q9H0U3|MAGT1_HUMAN Magnesium transporter protein 1 OS=Homo sapiens GN=MAGT1 PE=1 SV=1	3	3	5.1	5.1	38.036	335	17144000	mitochondrial
EH domain-containing protein 4	EHD4	Q9H223	Q9H223	>sp|Q9H223|EHD4_HUMAN EH domain-containing protein 4 OS=Homo sapiens GN=EHD4 PE=1 SV=1	11	4	16.8	6.3	61.174	541	27399000	mitochondrial
Aldehyde dehydrogenase family 8 member A1	ALDH8A1	Q9H2A2	Q9H2A2	>sp|Q9H2A2|AL8A1_HUMAN Aldehyde dehydrogenase family 8 member A1 OS=Homo sapiens GN=ALDH8A1 PE=1 SV=1	2	2	4.5	4.5	53.401	487	2483200	mitochondrial
Pinin	PNN	Q9H307	Q9H307	>sp|Q9H307|PININ_HUMAN Pinin OS=Homo sapiens GN=PNN PE=1 SV=4	4	4	5	5	81.613	717	9220800	mitochondrial
Golgi resident protein GCP60	ACBD3	Q9H3P7	Q9H3P7	>sp|Q9H3P7|GCP60_HUMAN Golgi resident protein GCP60 OS=Homo sapiens GN=ACBD3 PE=1 SV=4	2	2	2.7	2.7	60.593	528	3568800	mitochondrial
Piezo-type mechanosensitive ion channel component 2	PIEZO2	Q9H5I5	Q9H5I5;J3KRQ5;E7EVM7	>sp|Q9H5I5|PIEZ2_HUMAN Piezo-type mechanosensitive ion channel component 2 OS=Homo sapiens GN=PIEZO2 PE=2 SV=2	2	2	0.3	0.3	318.06	2752	26032000	mitochondrial
Guanine nucleotide-binding protein subunit beta-4	GNB4	Q9HAV0	Q9HAV0	>sp|Q9HAV0|GBB4_HUMAN Guanine nucleotide-binding protein subunit beta-4 OS=Homo sapiens GN=GNB4 PE=1 SV=3	8	3	35.3	13.2	37.567	340	23932000	mitochondrial
Tensin-1	TNS1	Q9HBL0	Q9HBL0;E9PF55;E9PGF5;Q59G71	>sp|Q9HBL0|TENS1_HUMAN Tensin-1 OS=Homo sapiens GN=TNS1 PE=1 SV=2	10	8	5.8	4.7	185.7	1735	92187000	mitochondrial
Adipocyte plasma membrane-associated protein	APMAP	Q9HDC9	Q9HDC9;H0Y512	>sp|Q9HDC9|APMAP_HUMAN Adipocyte plasma membrane-associated protein OS=Homo sapiens GN=APMAP PE=1 SV=2	14	14	39.2	39.2	46.48	416	407540000	mitochondrial
Acyl-coenzyme A thioesterase 13	ACOT13	Q9NPJ3	Q9NPJ3	>sp|Q9NPJ3|ACO13_HUMAN Acyl-coenzyme A thioesterase 13 OS=Homo sapiens GN=ACOT13 PE=1 SV=1	3	3	17.9	17.9	14.96	140	10278000	mitochondrial
APOBEC1 complementation factor	A1CF	Q9NQ94	Q9NQ94;F8W9F8	>sp|Q9NQ94|A1CF_HUMAN APOBEC1 complementation factor OS=Homo sapiens GN=A1CF PE=1 SV=1	2	2	2	2	65.202	594	560510	mitochondrial
Mycophenolic acid acyl-glucuronide esterase, mitochondrial	ABHD10	Q9NUJ1	Q9NUJ1;C9IZX5;B7Z6A8	>sp|Q9NUJ1|ABHDA_HUMAN Mycophenolic acid acyl-glucuronide esterase, mitochondrial OS=Homo sapiens GN=ABHD10 PE=1 SV=1	2	2	5.6	5.6	33.932	306	1129300	mitochondrial
ADP-ribosylation factor-like protein 8B	ARL8B	Q9NVJ2	Q9NVJ2	>sp|Q9NVJ2|ARL8B_HUMAN ADP-ribosylation factor-like protein 8B OS=Homo sapiens GN=ARL8B PE=1 SV=1	5	3	28	13.4	21.539	186	32208000	mitochondrial
Stabilin-1	STAB1	Q9NY15	Q9NY15	>sp|Q9NY15|STAB1_HUMAN Stabilin-1 OS=Homo sapiens GN=STAB1 PE=1 SV=3	3	3	1	1	275.48	2570	4002000	mitochondrial
Very-long-chain enoyl-CoA reductase	TECR	Q9NZ01	Q9NZ01;B3KSQ1	>sp|Q9NZ01|TECR_HUMAN Very-long-chain enoyl-CoA reductase OS=Homo sapiens GN=TECR PE=1 SV=1	6	6	14.9	14.9	36.034	308	47107000	mitochondrial
EH domain-containing protein 2	EHD2	Q9NZN4	Q9NZN4;B4DNU6	>sp|Q9NZN4|EHD2_HUMAN EH domain-containing protein 2 OS=Homo sapiens GN=EHD2 PE=1 SV=2	28	24	55.6	50.5	61.161	543	1003900000	mitochondrial
Vesicle-associated membrane protein-associated protein A	VAPA	Q9P0L0	Q9P0L0	>sp|Q9P0L0|VAPA_HUMAN Vesicle-associated membrane protein-associated protein A OS=Homo sapiens GN=VAPA PE=1 SV=3	6	6	24.1	24.1	27.893	249	59424000	mitochondrial
Cleavage and polyadenylation specificity factor subunit 2	CPSF2	Q9P2I0	Q9P2I0	>sp|Q9P2I0|CPSF2_HUMAN Cleavage and polyadenylation specificity factor subunit 2 OS=Homo sapiens GN=CPSF2 PE=1 SV=2	2	2	1.7	1.7	88.486	782	1017800	mitochondrial
Cytochrome P450 2E1	CYP2E1	P05181	P05181;H0Y7H4;H0Y593	>sp|P05181|CP2E1_HUMAN Cytochrome P450 2E1 OS=Homo sapiens GN=CYP2E1 PE=1 SV=1	6	5	17	15.6	56.848	493	71511000	mitochondrial
Cingulin	CGN	Q9P2M7	Q9P2M7	>sp|Q9P2M7|CING_HUMAN Cingulin OS=Homo sapiens GN=CGN PE=1 SV=2	4	4	2.3	2.3	136.38	1197	22823000	mitochondrial
C-type mannose receptor 2	MRC2	Q9UBG0	Q9UBG0	>sp|Q9UBG0|MRC2_HUMAN C-type mannose receptor 2 OS=Homo sapiens GN=MRC2 PE=1 SV=2	3	3	1.8	1.8	166.67	1479	9840500	Other
Protein NipSnap homolog 3A	NIPSNAP3A	Q9UFN0	Q9UFN0	>sp|Q9UFN0|NPS3A_HUMAN Protein NipSnap homolog 3A OS=Homo sapiens GN=NIPSNAP3A PE=1 SV=2	2	2	4	4	28.466	247	9788200	Other
Testin	TES	Q9UGI8	Q9UGI8	>sp|Q9UGI8|TES_HUMAN Testin OS=Homo sapiens GN=TES PE=1 SV=1	8	8	19	19	47.996	421	117930000	Other
Deleted in malignant brain tumors 1 protein	DMBT1	Q9UGM3	Q9UGM3;F8WEF7	>sp|Q9UGM3|DMBT1_HUMAN Deleted in malignant brain tumors 1 protein OS=Homo sapiens GN=DMBT1 PE=1 SV=2	5	5	15	15	260.73	2413	74889000	Other
ATP-dependent RNA helicase DDX25	DDX25	Q9UHL0	Q9UHL0;Q9NUU7;J3QL17;I3L0H8;E9PR46;I3L352;B4DRZ7;H0YD26	>sp|Q9UHL0|DDX25_HUMAN ATP-dependent RNA helicase DDX25 OS=Homo sapiens GN=DDX25 PE=1 SV=2	2	2	2.3	2.3	54.691	483	5668200	Other
Tyrosine-protein kinase BAZ1B	BAZ1B	Q9UIG0	Q9UIG0	>sp|Q9UIG0|BAZ1B_HUMAN Tyrosine-protein kinase BAZ1B OS=Homo sapiens GN=BAZ1B PE=1 SV=2	4	4	2.1	2.1	170.9	1483	30281000	Other
GTP:AMP phosphotransferase AK3, mitochondrial	AK3	Q9UIJ7	Q9UIJ7	>sp|Q9UIJ7|KAD3_HUMAN GTP:AMP phosphotransferase AK3, mitochondrial OS=Homo sapiens GN=AK3 PE=1 SV=4	6	6	24.7	24.7	25.565	227	55390000	Other
Stomatin-like protein 2, mitochondrial	STOML2	Q9UJZ1	Q9UJZ1;B4E1K7	>sp|Q9UJZ1|STML2_HUMAN Stomatin-like protein 2, mitochondrial OS=Homo sapiens GN=STOML2 PE=1 SV=1	5	5	13.8	13.8	38.534	356	62055000	Other
Apoptotic chromatin condensation inducer in the nucleus	ACIN1	Q9UKV3	Q9UKV3;E7EQT4;S4R3H4;G3V3B0	>sp|Q9UKV3|ACINU_HUMAN Apoptotic chromatin condensation inducer in the nucleus OS=Homo sapiens GN=ACIN1 PE=1 SV=2	3	3	0.6	0.6	151.86	1341	12199000	Other
Long-chain-fatty-acid--CoA ligase 5	ACSL5	Q9ULC5	Q9ULC5;B4DX30	>sp|Q9ULC5|ACSL5_HUMAN Long-chain-fatty-acid--CoA ligase 5 OS=Homo sapiens GN=ACSL5 PE=1 SV=1	5	4	7.2	6	75.99	683	14047000	Other
UPF0568 protein C14orf166	C14orf166	Q9Y224	Q9Y224;G3V4C6;H0YJB9	>sp|Q9Y224|CN166_HUMAN UPF0568 protein C14orf166 OS=Homo sapiens GN=C14orf166 PE=1 SV=1	6	6	24.6	24.6	28.068	244	20795000	Other
C-type lectin domain family 11 member A	CLEC11A	Q9Y240	Q9Y240	>sp|Q9Y240|CLC11_HUMAN C-type lectin domain family 11 member A OS=Homo sapiens GN=CLEC11A PE=1 SV=1	2	2	2.5	2.5	35.694	323	2374900	Other
Integral membrane protein 2B	ITM2B	Q9Y287	Q9Y287	>sp|Q9Y287|ITM2B_HUMAN Integral membrane protein 2B OS=Homo sapiens GN=ITM2B PE=1 SV=1	2	2	3.8	3.8	30.338	266	422930	Other
Nck-associated protein 1	NCKAP1	Q9Y2A7	Q9Y2A7;P55160;F8W050	>sp|Q9Y2A7|NCKP1_HUMAN Nck-associated protein 1 OS=Homo sapiens GN=NCKAP1 PE=1 SV=1	3	3	1.9	1.9	128.79	1128	5273300	Other
Protein EFR3 homolog B	EFR3B	Q9Y2G0	Q9Y2G0;E7ESK9	>sp|Q9Y2G0|EFR3B_HUMAN Protein EFR3 homolog B OS=Homo sapiens GN=EFR3B PE=1 SV=2	2	2	1.3	1.3	92.486	817	9341500	Other
Acyl-coenzyme A thioesterase 9, mitochondrial	ACOT9	Q9Y305	Q9Y305;H7C5Q2	>sp|Q9Y305|ACOT9_HUMAN Acyl-coenzyme A thioesterase 9, mitochondrial OS=Homo sapiens GN=ACOT9 PE=1 SV=2	8	8	21.4	21.4	49.901	439	75834000	Other
Dehydrogenase/reductase SDR family member 7	DHRS7	Q9Y394	Q9Y394	>sp|Q9Y394|DHRS7_HUMAN Dehydrogenase/reductase SDR family member 7 OS=Homo sapiens GN=DHRS7 PE=1 SV=1	2	2	3.2	3.2	38.298	339	6513900	Other
Talin-1	TLN1	Q9Y490	Q9Y490;Q5TCU6	>sp|Q9Y490|TLN1_HUMAN Talin-1 OS=Homo sapiens GN=TLN1 PE=1 SV=3	78	66	38.8	34	269.76	2541	1563400000	Other
Absent in melanoma 1 protein	AIM1	Q9Y4K1	Q9Y4K1	>sp|Q9Y4K1|AIM1_HUMAN Absent in melanoma 1 protein OS=Homo sapiens GN=AIM1 PE=1 SV=3	2	2	0.5	0.5	188.67	1723	6240800	Other
AFG3-like protein 2	AFG3L2	Q9Y4W6	Q9Y4W6	>sp|Q9Y4W6|AFG32_HUMAN AFG3-like protein 2 OS=Homo sapiens GN=AFG3L2 PE=1 SV=2	4	4	3.6	3.6	88.583	797	19052000	Other
EMILIN-1	EMILIN1	Q9Y6C2	Q9Y6C2	>sp|Q9Y6C2|EMIL1_HUMAN EMILIN-1 OS=Homo sapiens GN=EMILIN1 PE=1 SV=2	28	28	33.9	33.9	106.67	1016	1334100000	Other
Brefeldin A-inhibited guanine nucleotide-exchange protein 2	ARFGEF2	Q9Y6D5	Q9Y6D5;Q9Y6D6;E5RIF2	>sp|Q9Y6D5|BIG2_HUMAN Brefeldin A-inhibited guanine nucleotide-exchange protein 2 OS=Homo sapiens GN=ARFGEF2 PE=1 SV=3	3	3	0.8	0.8	202.04	1785	26710000	Other
Electrogenic sodium bicarbonate cotransporter 1	SLC4A4	Q9Y6R1	Q9Y6R1	>sp|Q9Y6R1|S4A4_HUMAN Electrogenic sodium bicarbonate cotransporter 1 OS=Homo sapiens GN=SLC4A4 PE=1 SV=1	2	2	0.8	0.8	121.46	1079	1322000	Other
E3 ubiquitin-protein ligase HUWE1	HUWE1	Q7Z6Z7	Q7Z6Z7;H0Y5W0;Q5H962	>sp|Q7Z6Z7|HUWE1_HUMAN E3 ubiquitin-protein ligase HUWE1 OS=Homo sapiens GN=HUWE1 PE=1 SV=3	2	2	0.3	0.3	481.89	4374	1583200	other
E3 ubiquitin-protein ligase TRIM33	TRIM33	Q9UPN9	Q9UPN9;H0Y612	>sp|Q9UPN9|TRI33_HUMAN E3 ubiquitin-protein ligase TRIM33 OS=Homo sapiens GN=TRIM33 PE=1 SV=3	2	2	0.8	0.8	122.53	1127	574330000	other
Metaxin-1	MTX1	Q13505	Q13505;H0Y6Y5	>sp|Q13505|MTX1_HUMAN Metaxin-1 OS=Homo sapiens GN=MTX1 PE=1 SV=2	2	2	6.2	6.2	51.476	466	6037500	other
