# Supplementary material for: Plasma membrane proteomic analysis of human Gastric Cancer tissues: revealing flotillin 1 as a marker for Gastric Cancer
Source: BMC Cancer. 2015 May 7;15:367. doi: 10.1186/s12885-015-1343-5 (PMC4525731; doi:10.1186/s12885-015-1343-5)
Supplement: Additional file 2: Table S2. — The list of the differentially expressed proteins in GC samples. [file 12885_2015_1343_MOESM2_ESM.xlsx]

## Sheet: Sheet1
Supplemental Table 2 The list of the differentially expressed proteinss in GC samples
p value	Ratio	Protein ID	Gene name	Decription	Location	Function
1.03E-07	1.928	Q13155	AIMP2	aminoacyl tRNA synthetase complex-interacting multifunctional protein 2	Plasma Membrane	other
4.33E-04	3.109	O95841	ANGPTL1	angiopoietin-like 1	Plasma Membrane	other
7.85E-10	1.693	P15144	ANPEP	alanyl (membrane) aminopeptidase	Plasma Membrane	peptidase
3.38E-09	1.536	P27216	ANXA13	annexin A13	Plasma Membrane	other
1.10E-11	1.668	P08133	ANXA6	annexin A6	Plasma Membrane	ion channel
1.11E-10	2.314	Q16853	AOC3	amine oxidase, copper containing 3	Plasma Membrane	enzyme	hydralazine, hydralazine/hydrochlorothiazide/reserpine, hydralazine/hydrochlorothiazide, hydralazine/isosorbide dinitrate
5.16E-03	1.619	O00203	AP3B1	adaptor-related protein complex 3, beta 1 subunit	Plasma Membrane	transporter
3.79E-05	1.514	P38606	ATP6V1A	ATPase, H+ transporting, lysosomal 70kDa, V1 subunit A	Plasma Membrane	transporter	bafilomycin A1, bafilomycin b1
2.33E-04	2.223	Q9BXJ0	C1QTNF5	C1q and tumor necrosis factor related protein 5	Plasma Membrane	transmembrane receptor
1.30E-06	1.529	Q14444	CAPRIN1	cell cycle associated protein 1	Plasma Membrane	other
2.43E-10	2.251	Q03135	CAV1	caveolin 1, caveolae protein, 22kDa	Plasma Membrane	transmembrane receptor
1.16E-06	2.256	P16671	CD36	CD36 molecule (thrombospondin receptor)	Plasma Membrane	transmembrane receptor
3.17E-04	1.634	A6NMH8	CD81	CD81 molecule	Plasma Membrane	other
7.04E-02	3.723	G8JLH6	CD9	CD9 molecule	Plasma Membrane	other
3.74E-01	2.615	P48960	CD97	CD97 molecule	Plasma Membrane	G-protein coupled receptor
1.13E-12	1.926	P09496	CLTA	clathrin, light chain A	Plasma Membrane	other
1.00E-10	1.954	P09497	CLTB	clathrin, light chain B	Plasma Membrane	other
6.18E-11	1.623	Q00610	CLTC	clathrin, heavy chain (Hc)	Plasma Membrane	other
2.58E-06	1.664	Q14247	CTTN	cortactin	Plasma Membrane	other
8.62E-04	1.958	H9KV28	DIAPH1	diaphanous-related formin 1	Plasma Membrane	other
1.28E-05	8.780	Q12959	DLG1	discs, large homolog 1 (Drosophila)	Plasma Membrane	kinase
2.59E-06	2.079	Q9UGM3	DMBT1	deleted in malignant brain tumors 1	Plasma Membrane	transmembrane receptor
8.86E-13	2.031	P15924	DSP	desmoplakin	Plasma Membrane	other
2.27E-01	1.755	P00533	EGFR	epidermal growth factor receptor	Plasma Membrane	kinase	cetuximab, AEE 788, panitumumab, BMS-599626, varlitinib, XL647, bevacizumab/erlotinib, afatinib, sapitinib, cetuximab/irinotecan, lapatinib/pazopanib, irinotecan/panitumumab, erlotinib/vismodegib, erlotinib/gemcitabine, lapatinib/letrozole, capecitabine/lapatinib, bevacizumab/panitumumab, bevacizumab/cetuximab, capecitabine/erlotinib, lapatinib/paclitaxel, cabozantinib/erlotinib, canertinib, gefi…
1.30E-03	1.527	Q9H223	EHD4	EH-domain containing 4	Plasma Membrane	enzyme
1.05E-08	1.660	O43491	EPB41L2	erythrocyte membrane protein band 4.1-like 2	Plasma Membrane	other
4.47E-03	1.655	B5MCA4	EPCAM	epithelial cell adhesion molecule	Plasma Membrane	other	tucotuzumab celmoleukin, catumaxomab, adecatumumab
2.68E-03	1.672	A0FGR8	ESYT2	extended synaptotagmin-like protein 2	Plasma Membrane	other
4.07E-10	1.667	C9JME2	FARP1	FERM, RhoGEF (ARHGEF) and pleckstrin domain protein 1 (chondrocyte-derived)	Plasma Membrane	other
2.09E-02	1.727	O75955	FLOT1	flotillin 1	Plasma Membrane	other
7.56E-02	1.786	P29992	GNA11	guanine nucleotide binding protein (G protein), alpha 11 (Gq class)	Plasma Membrane	enzyme
9.69E-04	1.976	Q9HAV0	GNB4	guanine nucleotide binding protein (G protein), beta polypeptide 4	Plasma Membrane	enzyme
7.40E-04	2.903	P30453	HLA-A	major histocompatibility complex, class I, A	Plasma Membrane	other
2.94E-08	1.521	P01903	HLA-DRA	major histocompatibility complex, class II, DR alpha	Plasma Membrane	transmembrane receptor
1.43E-02	1.844	P01859	IGHG2	immunoglobulin heavy constant gamma 2 (G2m marker)	Plasma Membrane	other
1.20E-09	1.526	Q13418	ILK	integrin-linked kinase	Plasma Membrane	kinase
1.19E-08	1.786	P17301	ITGA2	integrin, alpha 2 (CD49B, alpha 2 subunit of VLA-2 receptor)	Plasma Membrane	transmembrane receptor
3.24E-08	1.645	P26006	ITGA3	integrin, alpha 3 (antigen CD49C, alpha 3 subunit of VLA-3 receptor)	Plasma Membrane	other
2.29E-10	2.012	P11215	ITGAM	integrin, alpha M (complement component 3 receptor 3 subunit)	Plasma Membrane	transmembrane receptor
2.40E-01	3.792	P16144	ITGB4	integrin, beta 4	Plasma Membrane	transmembrane receptor
7.16E-02	1.553	Q9Y287	ITM2B	integral membrane protein 2B	Plasma Membrane	other
3.59E-08	1.559	Q96CX2	KCTD12	potassium channel tetramerization domain containing 12	Plasma Membrane	ion channel
7.69E-03	1.959	Q86UP2	KTN1	kinectin 1 (kinesin receptor)	Plasma Membrane	transmembrane receptor
5.05E-10	1.999	P13473	LAMP2	lysosomal-associated membrane protein 2	Plasma Membrane	enzyme
5.18E-03	1.533	Q6IAA8	LAMTOR1	late endosomal/lysosomal adaptor, MAPK and MTOR activator 1	Plasma Membrane	other
4.66E-06	2.469	Q08380	LGALS3BP	lectin, galactoside-binding, soluble, 3 binding protein	Plasma Membrane	transmembrane receptor
1.39E-05	2.450	O00182	LGALS9	lectin, galactoside-binding, soluble, 9	Plasma Membrane	other
1.93E-09	2.115	P43121	MCAM	melanoma cell adhesion molecule	Plasma Membrane	other
2.32E-08	1.917	O95563	MPC2	mitochondrial pyruvate carrier 2	Plasma Membrane	other
2.45E-07	2.266	E7EWP3	MPZ	myelin protein zero	Plasma Membrane	other
5.68E-04	2.006	F5H7K4	NCEH1	neutral cholesterol ester hydrolase 1	Plasma Membrane	enzyme
3.58E-02	3.634	Q92542	NCSTN	nicastrin	Plasma Membrane	peptidase
1.40E-05	1.590	D6RH31	NPNT	nephronectin	Plasma Membrane	other
9.94E-09	1.568	Q8WVV4	POF1B	premature ovarian failure, 1B	Plasma Membrane	other
3.93E-06	2.932	G3V1K3	PON2	paraoxonase 2	Plasma Membrane	enzyme
1.65E-08	2.149	P41219	PRPH	peripherin	Plasma Membrane	other
2.70E-08	3.797	Q96HR9	REEP6	receptor accessory protein 6	Plasma Membrane	other
1.92E-08	1.514	Q14108	SCARB2	scavenger receptor class B, member 2	Plasma Membrane	other
1.01E-06	1.710	G5EA09	SDCBP	syndecan binding protein (syntenin)	Plasma Membrane	enzyme
1.69E-09	2.623	O95810	SDPR	serum deprivation response	Plasma Membrane	other
2.91E-02	1.791	B7Z2R4	SGCE	sarcoglycan, epsilon	Plasma Membrane	other
3.62E-04	1.961	Q99720	SIGMAR1	sigma non-opioid intracellular receptor 1	Plasma Membrane	G-protein coupled receptor	acetaminophen/pentazocine, dihydrocodeine, dextromethorphan/morphine, morphine/naltrexone, opipramol, dextromethorphan/quinidine, etorphine, SA 4503, hydromorphone, naltrexone, dextromethorphan, oxycodone, pentazocine, naloxone, SR 31747, brompheniramine/dextromethorphan/pseudoephedrine, carbinoxamine/dextromethorphan/pseudoephedrine, dextromethorphan/promethazine
5.91E-11	2.332	P55011	SLC12A2	solute carrier family 12 (sodium/potassium/chloride transporter), member 2	Plasma Membrane	transporter	bumetanide, quinethazone
2.21E-04	1.558	Q9Y6R1	SLC4A4	solute carrier family 4 (sodium bicarbonate cotransporter), member 4	Plasma Membrane	transporter
6.33E-04	1.645	Q14BN4	SLMAP	sarcolemma associated protein	Plasma Membrane	other
1.62E-08	1.895	Q9BX66	SORBS1	sorbin and SH3 domain containing 1	Plasma Membrane	other
1.31E-04	1.844	P27105	STOM	stomatin	Plasma Membrane	other
1.06E-04	2.228	Q9UJZ1	STOML2	stomatin (EPB72)-like 2	Plasma Membrane	other
4.56E-03	1.654	B4DNJ6	STRAP	serine/threonine kinase receptor associated protein	Plasma Membrane	other
5.89E-05	1.895	P46977	STT3A	STT3A, subunit of the oligosaccharyltransferase complex (catalytic)	Plasma Membrane	enzyme
1.94E-07	2.208	O15400	STX7	syntaxin 7	Plasma Membrane	transporter
1.45E-07	2.830	Q9NZ01	TECR	trans-2,3-enoyl-CoA reductase	Plasma Membrane	enzyme
1.55E-06	2.577	Q9UGI8	TES	testis derived transcript (3 LIM domains)	Plasma Membrane	other
3.53E-01	1.602	P02786	TFRC	transferrin receptor	Plasma Membrane	transporter
1.42E-04	4.710	P48230	TM4SF4	transmembrane 4 L six family member 4	Plasma Membrane	other
1.22E-01	2.190	Q93008	USP9X	ubiquitin specific peptidase 9, X-linked	Plasma Membrane	peptidase
7.50E-06	1.597	Q9P0L0	VAPA	VAMP (vesicle-associated membrane protein)-associated protein A, 33kDa	Plasma Membrane	other
4.17E-05	1.652	O95292	VAPB	VAMP (vesicle-associated membrane protein)-associated protein B and C	Plasma Membrane	other
2.01E-10	1.685	P18206	VCL	vinculin	Plasma Membrane	enzyme
1.00E-08	3.718	O95497	VNN1	vanin 1	Plasma Membrane	enzyme
1.27E-04	1.727	Q86XK7	VSIG1	V-set and immunoglobulin domain containing 1	Plasma Membrane	other
3.35E-09	1.835	C9J6P4	ZC3HAV1	zinc finger CCCH-type, antiviral 1	Plasma Membrane	other
2.50E-03	1.516	P35998	PSMC2	proteasome (prosome, macropain) 26S subunit, ATPase, 2	Nucleus	peptidase
4.75E-01	1.734	P43686	PSMC4	proteasome (prosome, macropain) 26S subunit, ATPase, 4	Nucleus	peptidase
9.15E-05	1.858	Q8WXF1	PSPC1	paraspeckle component 1	Nucleus	other
1.92E-05	1.713	H7C2N1	PTMA	prothymosin, alpha	Nucleus	other
2.74E-11	2.376	Q6NZI2	PTRF	polymerase I and transcript release factor	Nucleus	transcription regulator
6.73E-05	1.703	O60216	RAD21	RAD21 homolog (S. pombe)	Nucleus	other
6.99E-07	1.947	J3KQE5	RAN	RAN, member RAS oncogene family	Nucleus	enzyme
5.35E-09	2.411	P49792	RANBP2	RAN binding protein 2	Nucleus	enzyme
7.18E-12	1.844	Q09028	RBBP4	retinoblastoma binding protein 4	Nucleus	enzyme
1.34E-10	1.800	Q9P258	RCC2	regulator of chromosome condensation 2	Nucleus	other
7.52E-06	2.045	P22760	AADAC	arylacetamide deacetylase	Cytoplasm	enzyme
2.99E-05	2.557	Q5JTZ9	AARS2	alanyl-tRNA synthetase 2, mitochondrial	Cytoplasm	enzyme
1.71E-06	4.119	H3BRN4	ABAT	4-aminobutyrate aminotransferase	Cytoplasm	enzyme	valproic acid, vigabatrin
2.98E-06	1.573	E7EUE1	ABCD3	ATP-binding cassette, sub-family D (ALD), member 3	Cytoplasm	transporter
3.35E-05	1.899	Q8NFV4	ABHD11	abhydrolase domain containing 11	Cytoplasm	enzyme
4.45E-07	1.707	Q96IU4	ABHD14B	abhydrolase domain containing 14B	Cytoplasm	enzyme
1.58E-09	2.206	P09110	ACAA1	acetyl-CoA acyltransferase 1	Cytoplasm	enzyme
3.01E-10	2.503	P42765	ACAA2	acetyl-CoA acyltransferase 2	Cytoplasm	enzyme
3.76E-04	1.919	Q5T4U5	ACADM	acyl-CoA dehydrogenase, C-4 to C-12 straight chain	Cytoplasm	enzyme
1.36E-01	1.748	P16219	ACADS	acyl-CoA dehydrogenase, C-2 to C-3 short chain	Cytoplasm	enzyme
3.07E-02	7.874	P45954	ACADSB	acyl-CoA dehydrogenase, short/branched chain	Cytoplasm	enzyme
8.41E-10	2.175	P24752	ACAT1	acetyl-CoA acetyltransferase 1	Cytoplasm	enzyme
1.34E-01		B7Z233	ACAT2	acetyl-CoA acetyltransferase 2	Cytoplasm	enzyme
8.52E-10	1.961	Q9H3P7	ACBD3	acyl-CoA binding domain containing 3	Cytoplasm	other
1.21E-09	1.704	P53396	ACLY	ATP citrate lyase	Cytoplasm	enzyme
5.24E-07	3.313	A2A274	ACO2	aconitase 2, mitochondrial	Cytoplasm	enzyme
1.08E-05	2.124	Q9NPJ3	ACOT13	acyl-CoA thioesterase 13	Cytoplasm	enzyme
9.80E-10	2.454	Q15067	ACOX1	acyl-CoA oxidase 1, palmitoyl	Cytoplasm	enzyme
1.91E-07	1.896	O95573	ACSL3	acyl-CoA synthetase long-chain family member 3	Cytoplasm	enzyme
3.36E-08	1.549	Q9ULC5	ACSL5	acyl-CoA synthetase long-chain family member 5	Cytoplasm	enzyme
1.50E-03	4.892	P62736	ACTA2	actin, alpha 2, smooth muscle, aorta	Cytoplasm	other
1.30E-07	1.748	H9KV75	ACTN1	actinin, alpha 1	Cytoplasm	other
1.02E-03	1.837	B4DNW0	ACY1	aminoacylase 1	Cytoplasm	peptidase
1.08E-06	1.512	P00325	ADH1B	alcohol dehydrogenase 1B (class I), beta polypeptide	Cytoplasm	enzyme	caffeine/ethanol, fomepizole, ethanol
9.00E-13	2.814	P08319	ADH4	alcohol dehydrogenase 4 (class II), pi polypeptide	Cytoplasm	enzyme
1.29E-03	1.533	P11766	ADH5	alcohol dehydrogenase 5 (class III), chi polypeptide	Cytoplasm	enzyme
8.12E-10	1.665	Q9Y4W6	AFG3L2	AFG3-like AAA ATPase 2	Cytoplasm	peptidase
1.56E-11	2.422	Q9BSE5	AGMAT	agmatine ureohydrolase (agmatinase)	Cytoplasm	enzyme
1.64E-08	1.941	O00116	AGPS	alkylglycerone phosphate synthase	Cytoplasm	enzyme
5.25E-10	3.503	P21549	AGXT	alanine-glyoxylate aminotransferase	Cytoplasm	enzyme
1.68E-02	1.591	P54819	AK2	adenylate kinase 2	Cytoplasm	kinase
7.79E-03	1.880	Q9UIJ7	AK3	adenylate kinase 3	Cytoplasm	kinase
8.34E-10	2.974	Q02952	AKAP12	A kinase (PRKA) anchor protein 12	Cytoplasm	transporter
5.86E-05	1.708	P14550	AKR1A1	aldo-keto reductase family 1, member A1 (aldehyde reductase)	Cytoplasm	enzyme
1.87E-04	2.116	O60218	AKR1B10	aldo-keto reductase family 1, member B10 (aldose reductase)	Cytoplasm	enzyme
1.43E-04	3.165	Q04828	AKR1C1/AKR1C2	aldo-keto reductase family 1, member C2	Cytoplasm	enzyme
3.30E-03	2.167	P17516	AKR1C4	aldo-keto reductase family 1, member C4	Cytoplasm	enzyme
9.32E-08	1.997	O43488	AKR7A2	aldo-keto reductase family 7, member A2 (aflatoxin aldehyde reductase)	Cytoplasm	enzyme
7.77E-07	2.116	O95154	AKR7A3	aldo-keto reductase family 7, member A3 (aflatoxin aldehyde reductase)	Cytoplasm	enzyme
1.03E-07	1.610	P54886	ALDH18A1	aldehyde dehydrogenase 18 family, member A1	Cytoplasm	kinase
4.65E-05	1.704	O75891	ALDH1L1	aldehyde dehydrogenase 1 family, member L1	Cytoplasm	enzyme
3.32E-08	1.885	P05091	ALDH2	aldehyde dehydrogenase 2 family (mitochondrial)	Cytoplasm	enzyme	disulfiram, chlorpropamide
3.77E-11	1.633	P51648	ALDH3A2	aldehyde dehydrogenase 3 family, member A2	Cytoplasm	enzyme
1.44E-13	2.409	P30038	ALDH4A1	aldehyde dehydrogenase 4 family, member A1	Cytoplasm	enzyme
9.47E-10	2.363	P51649	ALDH5A1	aldehyde dehydrogenase 5 family, member A1	Cytoplasm	enzyme	valproic acid
3.46E-13	1.809	Q02252	ALDH6A1	aldehyde dehydrogenase 6 family, member A1	Cytoplasm	enzyme
3.51E-07	1.533	P49419	ALDH7A1	aldehyde dehydrogenase 7 family, member A1	Cytoplasm	enzyme
3.68E-08	1.860	P49189	ALDH9A1	aldehyde dehydrogenase 9 family, member A1	Cytoplasm	enzyme
4.16E-11	3.228	Q06278	AOX1	aldehyde oxidase 1	Cytoplasm	enzyme
1.42E-04	1.843	B3KXW5	AP1G1	adaptor-related protein complex 1, gamma 1 subunit	Cytoplasm	transporter
3.17E-03	1.938	P07741	APRT	adenine phosphoribosyltransferase	Cytoplasm	enzyme
3.21E-02	1.956	P84077	ARF1	ADP-ribosylation factor 1	Cytoplasm	enzyme
1.00E-08	2.167	P05089	ARG1	arginase 1	Cytoplasm	enzyme
7.41E-03	1.849	J3QQX2	ARHGDIA	Rho GDP dissociation inhibitor (GDI) alpha	Cytoplasm	other
1.69E-02	1.545	M0QZR4	ARHGEF1	Rho guanine nucleotide exchange factor (GEF) 1	Cytoplasm	other
3.68E-07	2.000	P40616	ARL1	ADP-ribosylation factor-like 1	Cytoplasm	enzyme
1.93E-03	1.567	Q15041	ARL6IP1	ADP-ribosylation factor-like 6 interacting protein 1	Cytoplasm	other
5.72E-05	2.066	O75915	ARL6IP5	ADP-ribosylation-like factor 6 interacting protein 5	Cytoplasm	other
1.10E-01	1.686	Q8N2F6	ARMC10	armadillo repeat containing 10	Cytoplasm	other
8.53E-06	2.071	P23946	CMA1	chymase 1, mast cell	Extracellular Space	peptidase
7.40E-13	1.995	Q99715	COL12A1	collagen, type XII, alpha 1	Extracellular Space	other	collagenase clostridium histolyticum
6.42E-10	1.662	Q05707	COL14A1	collagen, type XIV, alpha 1	Extracellular Space	other	collagenase clostridium histolyticum
3.55E-04	1.604	P39059	COL15A1	collagen, type XV, alpha 1	Extracellular Space	other	collagenase clostridium histolyticum
5.43E-08	2.051	P02452	COL1A1	collagen, type I, alpha 1	Extracellular Space	other	collagenase clostridium histolyticum
2.61E-09	1.800	P08123	COL1A2	collagen, type I, alpha 2	Extracellular Space	other	collagenase clostridium histolyticum
3.32E-02	5.060	Q2UY09	COL28A1	collagen, type XXVIII, alpha 1	Extracellular Space	other
2.32E-04	1.586	P02462	COL4A1	collagen, type IV, alpha 1	Extracellular Space	other	collagenase clostridium histolyticum
1.51E-09	2.121	P08572	COL4A2	collagen, type IV, alpha 2	Extracellular Space	other	collagenase clostridium histolyticum
1.56E-02	3.396	P29400	COL4A5	collagen, type IV, alpha 5	Extracellular Space	other	collagenase clostridium histolyticum
4.98E-05	1.770	A8MXH5	COL4A6	collagen, type IV, alpha 6	Extracellular Space	other	collagenase clostridium histolyticum
2.04E-10	1.704	P12109	COL6A1	collagen, type VI, alpha 1	Extracellular Space	other	collagenase clostridium histolyticum
2.39E-10	1.750	P12110	COL6A2	collagen, type VI, alpha 2	Extracellular Space	other	collagenase clostridium histolyticum
5.16E-07	2.562	E9PCV6	COL6A3	collagen, type VI, alpha 3	Extracellular Space	other	collagenase clostridium histolyticum
1.50E-12	3.411	P15088	CPA3	carboxypeptidase A3 (mast cell)	Extracellular Space	peptidase
2.95E-07	2.554	P02741	CRP	C-reactive protein, pentraxin-related	Extracellular Space	other
3.12E-10	5.595	P17538	CTRB1	chymotrypsinogen B1	Extracellular Space	peptidase
2.25E-12	3.066	P07585	DCN	decorin	Extracellular Space	other
1.06E-01	1.939	O95967	EFEMP2	EGF containing fibulin-like extracellular matrix protein 2	Extracellular Space	other
2.73E-11	2.281	P08246	ELANE	elastase, neutrophil expressed	Extracellular Space	peptidase	SERPINA1
7.65E-05	2.520	Q92520	FAM3C	family with sequence similarity 3, member C	Extracellular Space	cytokine
4.44E-02	2.086	P23142	FBLN1	fibulin 1	Extracellular Space	other
8.25E-03	1.583	B1AHL2	FBLN1	fibulin 1	Extracellular Space	other
2.34E-06	1.820	G3V4U0	FBLN5	fibulin 5	Extracellular Space	other
7.40E-09	1.605	P35555	FBN1	fibrillin 1	Extracellular Space	other
1.04E-08	1.883	P02751	FN1	fibronectin 1	Extracellular Space	enzyme	ocriplasmin
5.07E-08	1.935	D6RF35	GC	group-specific component (vitamin D binding protein)	Extracellular Space	transporter
2.10E-01	1.801	Q99988	GDF15	growth differentiation factor 15	Extracellular Space	growth factor
6.24E-02	3.052	G3V1A6	GSDMD	gasdermin D	Extracellular Space	other
1.11E-12	2.580	G3V1N2	HBA1/HBA2	hemoglobin, alpha 1	Extracellular Space	transporter	iron dextran, mefloquine
1.02E-09	2.524	P51858	HDGF	hepatoma-derived growth factor	Extracellular Space	growth factor
7.28E-13	1.819	P00738	HP	haptoglobin	Extracellular Space	peptidase
5.64E-05	1.893	P83110	HTRA3	HtrA serine peptidase 3	Extracellular Space	peptidase
4.12E-08	1.535	P0CG05	IGLC2	immunoglobulin lambda constant 2 (Kern-Oz- marker)	Extracellular Space	other
2.31E-01	3.923	P58166	INHBE	inhibin, beta E	Extracellular Space	growth factor
2.32E-03	1.874	P05161	ISG15	ISG15 ubiquitin-like modifier	Extracellular Space	other
2.38E-07	1.603	P19827	ITIH1	inter-alpha-trypsin inhibitor heavy chain 1	Extracellular Space	other
3.03E-07	1.717	P19823	ITIH2	inter-alpha-trypsin inhibitor heavy chain 2	Extracellular Space	other
2.84E-06	1.822	Q06033	ITIH3	inter-alpha-trypsin inhibitor heavy chain 3	Extracellular Space	other
9.48E-11	1.706	O15230	LAMA5	laminin, alpha 5	Extracellular Space	other
3.06E-12	1.806	P55268	LAMB2	laminin, beta 2 (laminin S)	Extracellular Space	enzyme
4.36E-09	1.530	P11047	LAMC1	laminin, gamma 1 (formerly LAMB2)	Extracellular Space	other
5.87E-05	1.622	Q5JTC4	LAMC3	laminin, gamma 3	Extracellular Space	other
1.11E-03	1.717	H9KV70	LCN2	lipocalin 2	Extracellular Space	transporter
1.91E-10	1.887	O75610	LEFTY1	left-right determination factor 1	Extracellular Space	growth factor
3.06E-08	1.556	P17931	LGALS3	lectin, galactoside-binding, soluble, 3	Extracellular Space	other
1.19E-08	1.784	P56470	LGALS4	lectin, galactoside-binding, soluble, 4	Extracellular Space	other
4.62E-12	2.948	P07098	LIPF	lipase, gastric	Extracellular Space	enzyme	orlistat
6.53E-03	1.720	Q9Y4K0	LOXL2	lysyl oxidase-like 2	Extracellular Space	enzyme
1.87E-02	1.820	Q14766	LTBP1	latent transforming growth factor beta binding protein 1	Extracellular Space	other
1.12E-12	2.754	P02788	LTF	lactotransferrin	Extracellular Space	peptidase
9.94E-07	2.193	P61626	LYZ	lysozyme	Extracellular Space	enzyme
2.06E-08	1.954	Q14696	MESDC2	mesoderm development candidate 2	Extracellular Space	other
1.05E-12	4.115	K7ES70	MFAP4	microfibrillar-associated protein 4	Extracellular Space	other
